# Supplementary material for: iTRAQ-Based Quantitative Proteomic Analysis of a Toxigenic Dinoflagellate Alexandrium catenella and Its Non-toxigenic Mutant Exposed to a Cell Cycle Inhibitor Colchicine
Source: Front Microbiol. 2018 Apr 4;9:650. doi: 10.3389/fmicb.2018.00650 (PMC5893714; doi:10.3389/fmicb.2018.00650)
Supplement: Supplementary file 1 [file Table_1.xls]

## Sheet: Protein identification
Supplementary table 1. Quantitation and annotations of the identified proteins.
GroupID	Protein	Score	Mass(Da)	Coverage(%)	SameSets (Number of proteins identified by the same peptides)	Spectrum	Unique Spectrum	Peptide	Unique Peptide	ACHK-T1 VS Colchicine-treated ACHK-T1	Number of Quantitative Spectra	Sig(* means p-value≤0.05)	ACHK-T2 VS Colchicine-treated ACHK-T2	Number of Quantitative Spectra	Sig(* means p-value≤0.05)	ACHK-NT1 VS Colchicine-treated ACHK-NT1	Number of Quantitative Spectra	Sig(* means p-value≤0.05)	ACHK-NT2 VS Colchicine-treated ACHK-NT2	Number of Quantitative Spectra	Sig(* means p-value≤0.05)	NCBInr Accession	NCBInr Identity	NCBInr E-Value	NCBInr Description	KEGG Accession	KEGG E-value	KEGG Definition
1	CL327.Contig1_All	30733	46586	69.8	0	1338	47	19	2	0.956	37		0.804	37		0.855	37		0.868	37		gi|11932137|emb|CAC19190.1|	57.45	6e-07	peridinin-chl a-protein (PCP) [Heterocapsa pygmaea]	-
2	CL327.Contig3_All	28876	47079	74.8	0	1376	137	24	5	0.673	85		0.786	89		1.024	87		0.78	89		gi|11932137|emb|CAC19190.1|	60.78	3e-10	peridinin-chl a-protein (PCP) [Heterocapsa pygmaea]	-
3	CL98.Contig8_All	7820	23440	26.6	0	271	1	4	1	-			-			-			-			gi|27450755|gb|AAO14680.1|AF508261_1	96.88	9e-11	chlorophyll A-C binding protein [Pyrocystis lunula]	K08907	2e-13	light-harvesting complex I chlorophyll a/b binding protein 1
4	comp64101_c0_orf1	7417	17494	36.7	0	275	272	4	2	1.023	226		1.142	228		1.006	230		0.975	225		gi|53748880|dbj|BAD52338.1|	76.32	2e-27	chlorophyll a/c- binding protein [Alexandrium tamarense]	K08907	1e-10	light-harvesting complex I chlorophyll a/b binding protein 1
5	CL98.Contig11_All	7321	18564	34.9	1	251	22	4	2	0.923	11		1.063	10	*	0.746	11	*	1.012	11		gi|53748880|dbj|BAD52338.1|	76.32	4e-24	chlorophyll a/c- binding protein [Alexandrium tamarense]	K08907	1e-11	light-harvesting complex I chlorophyll a/b binding protein 1
5	CL2731.Contig7_All	7321	22988	27.9	1	251	22	4	2
6	Unigene37473_All	5547	18297	45.7	2	277	277	6	6	0.891	192		0.897	194		0.946	192		0.871	190		gi|134037074|gb|ABO47877.1|	94.79	4e-43	histone-like protein [Alexandrium fundyense]	-
6	comp63069_c0_orf1	5547	18354	45.3	2	277	277	6	6
6	Unigene74560_All	5547	18283	45.7	2	277	277	6	6
7	comp66126_c0_orf1	5184	65744	37.9	2	247	82	16	7	1.048	61		0.925	61		0.453	61		0.436	61	*	gi|37731771|gb|AAO13044.1|	95.12	1e-65	ribulose 1,5-bisphosphate carboxylase oxygenase form II [Prorocentrum minimum]	K01601	2e-25	ribulose-bisphosphate carboxylase large chain [EC:4.1.1.39]
7	CL568.Contig2_All	5184	84402	29.3	2	247	82	16	7
7	CL35.Contig2_All	5184	74428	33.1	2	247	82	16	7
8	comp63281_c0_orf1	4679	116399	32.5	0	229	54	24	12	0.966	35		0.897	35		0.501	35	*	0.557	35	*	gi|117959253|gb|ABK59701.1|	97.07	1e-153	chloroplast glyceraldehyde-3-phosphate dehydrogenase [Alexandrium catenella]	K00134	1e-112	glyceraldehyde 3-phosphate dehydrogenase [EC:1.2.1.12]
9	CL1465.Contig6_All	4504	42825	50.8	1	202	13	14	1	1.096	6		0.927	6		1.264	6	*	0.99	6		gi|58613511|gb|AAW79342.1|	73.97	6e-128	chloroplast cytochrome f [Heterocapsa triquetra]	K02634	2e-79	apocytochrome f
9	comp66200_c1_orf1	4504	54726	37.4	1	202	13	14	1
10	CL1342.Contig4_All	4348	44884	45.4	0	184	7	13	1	1.046	5		0.996	5		1.217	5		1.055	5		gi|58613511|gb|AAW79342.1|	73.63	2e-127	chloroplast cytochrome f [Heterocapsa triquetra]	K02634	1e-78	apocytochrome f
11	comp54593_c0_orf1	4304	29576	30	0	254	196	7	4	0.731	112		0.842	112		1.122	112		0.936	111		gi|58613605|gb|AAW79389.1|	53.68	1e-30	unknown protein [Heterocapsa triquetra]	-
12	CL582.Contig6_All	3960	70377	49.1	6	159	145	23	22	0.802	108		0.829	108		0.714	108		0.789	108		gi|319997186|gb|ADV91187.1|	89.32	0	mitochondrial ATP synthase F1 alpha subunit-like protein 2, partial [Karlodinium veneficum]	K02132	0	F-type H+-transporting ATPase subunit alpha [EC:3.6.3.14]
12	CL1442.Contig5_All	3960	66361	52.7	6	159	145	23	22
12	CL1442.Contig4_All	3960	70931	48.8	6	159	145	23	22
12	CL1442.Contig13_All	3960	70659	48.9	6	159	145	23	22
12	CL1442.Contig1_All	3960	70400	49.3	6	159	145	23	22
12	CL1442.Contig3_All	3960	68915	50.4	6	159	145	23	22
12	comp64999_c0_orf1	3960	71779	48	6	159	145	23	22
13	comp65658_c0_orf1	3951	32264	27.3	0	215	215	7	7	0.884	132		0.862	133		0.985	133		0.902	133		gi|58613637|gb|AAW79405.1|	78.29	8e-75	unknown protein [Heterocapsa triquetra]	-
14	comp65634_c0_orf1	3742	69130	41	0	320	44	24	1	0.629	41		0.818	40	*	0.841	40		0.9	41		gi|257480821|gb|ACV60537.1|	84.69	0	plastid protein NAP50 [Alexandrium affine]	-
15	CL1042.Contig1_All	3606	30290	32.6	1	110	92	6	4	1.069	80		1.064	80	*	1.271	80		0.933	80		gi|306430543|emb|CBI83412.1|	66.23	4e-56	light-harvesting protein, partial [Symbiodinium sp. clade C3]	K08910	9e-12	light-harvesting complex I chlorophyll a/b binding protein 4
15	comp60302_c0_orf1	3606	35674	27.6	1	110	92	6	4
16	CL1058.Contig1_All	3488	60493	48.1	1	110	6	18	2	0.667	6	*	0.843	6		0.979	6		0.975	6		gi|255965392|gb|ACU45001.1|	96.13	0	ATP synthase beta [Pfiesteria piscicida]	K02133	0	F-type H+-transporting ATPase subunit beta [EC:3.6.3.14]
16	CL1058.Contig6_All	3488	60477	48.1	1	110	6	18	2
17	CL1224.Contig3_All	3462	85451	48.7	0	151	18	30	3	0.591	15	*	0.542	15	*	0.577	15		0.381	15	*	gi|394309325|gb|AFN26994.1|	97.4	0	luciferin binding protein, partial [Alexandrium fundyense]	-
18	CL1202.Contig3_All	3447	59550	49	0	109	5	18	2	0.671	5	*	0.942	5		1.093	5		0.873	5		gi|255965392|gb|ACU45001.1|	95.88	0	ATP synthase beta [Pfiesteria piscicida]	K02133	0	F-type H+-transporting ATPase subunit beta [EC:3.6.3.14]
19	comp65177_c0_orf1	3406	65057	45.9	0	132	1	18	1	-	1		-	1		-	1		-	1		gi|323448510|gb|EGB04408.1|	75.68	8e-128	hypothetical protein AURANDRAFT_55209 [Aureococcus anophagefferens]	K00789	2e-116	S-adenosylmethionine synthetase [EC:2.5.1.6]
20	CL4022.Contig3_All	3373	64687	46.3	0	132	1	18	1	-	1		-	1		-	1		-	1		gi|323448510|gb|EGB04408.1|	75.38	2e-127	hypothetical protein AURANDRAFT_55209 [Aureococcus anophagefferens]	K00789	3e-116	S-adenosylmethionine synthetase [EC:2.5.1.6]
21	CL1058.Contig2_All	3366	59882	48.4	2	108	4	17	1	0.609	3	*	0.729	3	*	0.838	3		0.98	3		gi|255965392|gb|ACU45001.1|	95.88	0	ATP synthase beta [Pfiesteria piscicida]	K02133	0	F-type H+-transporting ATPase subunit beta [EC:3.6.3.14]
21	CL1202.Contig4_All	3366	59898	48.4	2	108	4	17	1
21	comp65799_c0_orf1	3366	65550	44.1	2	108	4	17	1
22	comp64499_c0_orf1	3298	85423	48.5	0	147	15	30	4	0.591	13	*	0.59	13	*	0.485	13	*	0.598	12	*	gi|394309325|gb|AFN26994.1|	97.4	0	luciferin binding protein, partial [Alexandrium fundyense]	-
23	comp65673_c0_orf1	3192	26613	23.8	0	92	6	5	1	0.79	3		0.874	3		1.238	3		0.976	3		gi|58613527|gb|AAW79350.1|	70.07	4e-44	chloroplast photosystem II 12 kDa extrinsic protein [Heterocapsa triquetra]	K02719	2e-24	photosystem II PsbU protein
24	CL1058.Contig4_All	3170	59667	45.2	2	101	3	14	1	0.742	3		0.766	3		0.931	3		0.967	3		gi|255965392|gb|ACU45001.1|	97.34	0	ATP synthase beta [Pfiesteria piscicida]	K02133	0	F-type H+-transporting ATPase subunit beta [EC:3.6.3.14]
24	CL1202.Contig1_All	3170	45824	57.4	2	101	3	14	1
24	CL1202.Contig2_All	3170	43382	61.8	2	101	3	14	1
25	CL675.Contig1_All	3149	17123	36.8	4	92	6	5	1	0.905	4		0.993	4		1.181	4	*	1.268	4		gi|58613527|gb|AAW79350.1|	69.44	2e-46	chloroplast photosystem II 12 kDa extrinsic protein [Heterocapsa triquetra]	K02719	4e-25	photosystem II PsbU protein
25	CL6310.Contig4_All	3149	17121	36.8	4	92	6	5	1
25	CL675.Contig7_All	3149	16992	37.1	4	92	6	5	1
25	CL6310.Contig3_All	3149	16639	38.1	4	92	6	5	1
25	CL675.Contig3_All	3149	17048	36.8	4	92	6	5	1
26	CL675.Contig5_All	3083	17016	41.7	0	87	1	5	1	-			-			-			-			gi|58613527|gb|AAW79350.1|	70.83	2e-42	chloroplast photosystem II 12 kDa extrinsic protein [Heterocapsa triquetra]	K02719	6e-25	photosystem II PsbU protein
27	CL675.Contig4_All	3063	16944	38.2	0	87	7	4	1	0.942	5		0.968	5		1.147	5		0.984	5		gi|58613527|gb|AAW79350.1|	70.83	5e-43	chloroplast photosystem II 12 kDa extrinsic protein [Heterocapsa triquetra]	K02719	1e-25	photosystem II PsbU protein
28	CL4765.Contig4_All	2771	84060	42.4	0	109	5	24	1	1.264	4		1.272	4		1.378	4		1.077	4		gi|145346182|ref|XP_001417572.1|	73.26	0	Heat Shock Protein 70 [Ostreococcus lucimarinus CCE9901]	K04043	0	molecular chaperone DnaK
29	CL1062.Contig4_All	2762	48481	36.5	0	112	5	10	1	1.883	4	*	1.972	4	*	1.143	4		1.007	4		gi|117959253|gb|ABK59701.1|	87.22	6e-131	chloroplast glyceraldehyde-3-phosphate dehydrogenase [Alexandrium catenella]	K00134	2e-104	glyceraldehyde 3-phosphate dehydrogenase [EC:1.2.1.12]
30	comp25434_c0_orf1	2741	39287	11.5	0	113	113	4	4	0.839	86		1.033	86		0.991	86		0.954	86		gi|281331144|dbj|BAI59100.1|	99.71	0	photosystem II protein D1 [Alexandrium tamarense]	K02703	3e-154	photosystem II P680 reaction center D1 protein
31	CL4765.Contig1_All	2694	85229	44	0	111	22	26	7	1.332	9	*	1.292	10		1.271	11		1.361	10	*	gi|470106955|ref|XP_004289819.1|	72.73	0	PREDICTED: heat shock 70 kDa protein, mitochondrial-like [Fragaria vesca subsp. vesca]	K03283	0	heat shock 70kDa protein 1/8
32	CL98.Contig10_All	2652	18991	40.7	1	119	9	4	1	0.84	7	*	0.897	8	*	1.412	8	*	1.217	8	*	gi|3355306|emb|CAA08771.1|	74.36	5e-10	light-harvesting polyprotein precursor [Amphidinium carterae]	K08907	1e-11	light-harvesting complex I chlorophyll a/b binding protein 1
32	comp64937_c0_orf1	2652	22353	33.7	1	119	9	4	1
33	Unigene71462_All	2636	16730	54.8	0	120	12	5	3	0.773	9	*	0.915	9		1.265	8	*	0.851	9		gi|306430547|emb|CBI83414.1|	65.35	9e-42	light-harvesting protein, partial [Symbiodinium sp. clade C3]	K08907	5e-07	light-harvesting complex I chlorophyll a/b binding protein 1
34	CL129.Contig1_All	2615	48946	58.5	1	128	28	17	5	0.99	20		0.94	20		0.839	20	*	0.912	20		gi|134037068|gb|ABO47874.1|	100	0	actin [Alexandrium fundyense]	K05692	0	actin beta/gamma 1
34	comp65945_c0_orf1	2615	53147	54.5	1	128	28	17	5
35	CL2442.Contig1_All	2593	34467	70.2	0	80	6	15	1	1.084	4		1.009	4		0.745	4	*	0.842	4		gi|222839622|gb|EEE77945.1|	36.51	1e-34	predicted protein [Populus trichocarpa]	K08248	5e-13	mandelonitrile lyase [EC:4.1.2.10]
36	comp65635_c1_orf1	2573	39322	22	0	96	96	5	5	0.989	76		0.958	76		1.024	76		0.972	76		gi|299830538|ref|YP_003734986.1|	58.14	2e-36	photosystem I protein subunit II [Durinskia baltica]	K02692	1e-30	photosystem I subunit II
37	CL61.Contig2_All	2470	29505	37.8	0	131	55	8	3	1.373	27	*	0.922	27		0.937	27		0.856	27	*	-	-	-	-	-
38	comp65857_c1_orf1	2465	190748	29.7	0	121	26	37	10	0.806	16	*	0.931	17	*	0.74	16	*	0.892	17		gi|224068787|ref|XP_002302825.1|	65.9	9e-98	predicted protein [Populus trichocarpa]	K03798	3e-180	cell division protease FtsH [EC:3.4.24.-]
39	CL1592.Contig12_All	2446	81871	42.4	0	127	2	22	2	0.85	2		0.92	2		0.971	2		0.96	2	*	-	-	-	-	-
40	CL1592.Contig9_All	2372	89121	41.1	0	134	9	26	2	0.866	7		0.855	7		1.744	6	*	1.2	6		-	-	-	-	-
41	CL531.Contig5_All	2318	39854	20.3	2	99	13	8	1	0.75	7	*	0.885	7	*	1.164	7		0.935	7	*	gi|134037072|gb|ABO47876.1|	78.6	8e-100	plastid oxygen-evolving enhancer 1-2 precursor [Alexandrium fundyense]	K02716	1e-70	photosystem II oxygen-evolving enhancer protein 1
41	CL2585.Contig12_All	2318	39845	20.4	2	99	13	8	1
41	Unigene88074_All	2318	41354	19.4	2	99	13	8	1
42	Unigene88073_All	2299	41395	27.3	0	96	1	9	1	-	1		-	1		-	1		-	1		gi|134037072|gb|ABO47876.1|	81.85	5e-97	plastid oxygen-evolving enhancer 1-2 precursor [Alexandrium fundyense]	K02716	4e-68	photosystem II oxygen-evolving enhancer protein 1
43	Unigene9321_All	2255	64353	45.4	0	89	3	19	1	1.058	3		1.443	3	*	1.131	3		0.864	3		gi|357476131|ref|XP_003608351.1|	72.98	2e-163	Heat shock protein [Medicago truncatula]	K03283	2e-171	heat shock 70kDa protein 1/8
44	comp64140_c0	2241	42326	30.8	0	82	82	9	9	0.948	61		1.022	60		1.175	61		1.05	61		-	-	-	-	-
45	comp65884_c0	2210	109838	34.6	0	110	11	28	3	0.768	9	*	0.876	9		1.747	9	*	1.329	8	*	-	-	-	-	-
46	comp65630_c1_orf1	2201	42240	46.7	0	95	15	15	2	1.381	12	*	1.106	12		1.17	12		1.082	12		gi|225434181|ref|XP_002279175.1|	42.86	9e-06	PREDICTED: dual specificity protein kinase shkC-like [Vitis vinifera]	-
47	CL5702.Contig1_All	2169	36075	60.2	0	169	6	15	2	0.764	3	*	0.995	3		0.725	3		0.539	3	*	gi|257480821|gb|ACV60537.1|	84.34	2e-108	plastid protein NAP50 [Alexandrium affine]	-
48	CL2442.Contig3_All	2161	63987	59.2	0	77	48	21	14	0.824	40	*	0.841	40	*	0.621	40	*	0.618	40	*	gi|222839622|gb|EEE77945.1|	35.69	4e-34	predicted protein [Populus trichocarpa]	K08248	4e-18	mandelonitrile lyase [EC:4.1.2.10]
49	CL8012.Contig3_All	2122	33551	25.5	0	64	4	5	1	1.372	4		2.273	4		0.472	4		0.702	4	*	gi|117959253|gb|ABK59701.1|	92.11	2e-78	chloroplast glyceraldehyde-3-phosphate dehydrogenase [Alexandrium catenella]	K00134	1e-58	glyceraldehyde 3-phosphate dehydrogenase [EC:1.2.1.12]
50	comp64529_c0_orf1	2101	29686	45.7	0	92	32	8	2	1.075	24		0.909	23		1.119	22	*	1.258	24	*	gi|323448531|gb|EGB04428.1|	30.16	3e-06	hypothetical protein AURANDRAFT_72519 [Aureococcus anophagefferens]	-
51	Unigene71276_All	2061	68994	48.3	0	127	10	22	3	0.635	6	*	0.864	6	*	1.404	6	*	1.308	6	*	-	-	-	-	-
52	CL408.Contig15_All	2041	90635	35.9	0	87	23	21	3	0.944	19		0.965	19		0.807	19	*	0.839	19		gi|20198944|gb|AAM02971.2|AF421538_1	93.28	0	BiP [Crypthecodinium cohnii]	K09490	0	heat shock 70kDa protein 5
53	comp79009_c0_orf1	2020	81452	44.7	0	72	72	19	19	0.849	58		0.921	58		0.917	58		0.864	58	*	gi|308801325|ref|XP_003077976.1|	68.44	5e-104	SAR DNA-binding protein-1-garden pea (ISS) [Ostreococcus tauri]	K14565	1e-132	nucleolar protein 58
54	CL2044.Contig1_All	2017	55526	40.3	0	105	2	14	1	-	1		-	1		-	1		-	1		gi|60101676|gb|AAX13962.1|	86.26	0	chloroplast phosphoribulokinase [Pyrocystis lunula]	K00855	1e-85	phosphoribulokinase [EC:2.7.1.19]
55	CL4022.Contig5_All	2011	44702	34.4	1	58	1	9	1	-	1		-	1		-	1		-	1		gi|323446554|gb|EGB02674.1|	82.68	8e-77	hypothetical protein AURANDRAFT_7317 [Aureococcus anophagefferens]	K00789	1e-85	S-adenosylmethionine synthetase [EC:2.5.1.6]
55	comp32419_c2_orf1	2011	45897	33.8	1	58	1	9	1
56	CL7646.Contig3_All	1936	33288	48.1	1	89	89	10	10	0.866	61	*	0.925	61		1.152	61		1.247	61		-	-	-	-	-
56	comp59730_c0	1936	32947	48.7	1	89	89	10	10
57	comp66168_c1_orf1	1926	55201	30.5	0	77	4	13	1	-	1		-	1		-	1		-	1		gi|58613455|gb|AAW79314.1|	85	6e-169	chloroplast ferredoxin-NADP{+) reductase [Heterocapsa triquetra]	K02641	4e-87	ferredoxin--NADP+ reductase [EC:1.18.1.2]
58	comp65552_c0	1907	108449	34.4	0	133	10	28	2	0.913	6		0.885	6	*	1.2	6		1.16	6		-	-	-	-	-
59	CL3483.Contig10_All	1903	90393	34.3	0	82	3	20	1	0.844	2		0.893	2		0.871	2		0.936	2		gi|20198944|gb|AAM02971.2|AF421538_1	94.29	0	BiP [Crypthecodinium cohnii]	K09490	0	heat shock 70kDa protein 5
60	CL1479.Contig1_All	1901	36965	49.7	1	62	62	11	11	0.852	54	*	0.974	55		1.017	55		1.028	55		gi|319997228|gb|ADV91208.1|	81.42	1e-109	mitochondrial 2-oxoglutarate/malate translocator [Karlodinium veneficum]	K15104	4e-67	solute carrier family 25 (mitochondrial oxoglutarate transporter), member 11
60	comp65287_c0_orf1	1901	38992	46.8	1	62	62	11	11
61	CL1705.Contig1_All	1900	52706	21.2	3	87	24	8	1	1.007	24		1.027	24		1.236	24	*	0.907	24		gi|58613573|gb|AAW79373.1|	66.27	1e-61	chloroplast light harvesting complex protein [Heterocapsa triquetra]	K08907	3e-18	light-harvesting complex I chlorophyll a/b binding protein 1
61	comp65297_c0_orf1	1900	56572	19.5	3	87	24	8	1
61	CL1705.Contig4_All	1900	52244	21.2	3	87	24	8	1
61	CL1705.Contig3_All	1900	52191	21.2	3	87	24	8	1
62	CL1592.Contig8_All	1891	92625	44.5	0	137	15	27	3	0.73	9	*	0.809	9		1.114	9	*	0.973	9		-	-	-	-	-
63	CL7715.Contig3_All	1887	89472	43.8	0	97	2	26	1	-	1		-	1		-	1		-	1		gi|238011786|gb|ACR36928.1|	74.73	8e-157	unknown [Zea mays]	K03283	0	heat shock 70kDa protein 1/8
64	comp65582_c0_orf1	1877	80970	15.4	0	87	12	8	2	0.898	10		0.966	10		0.94	10		1.031	10		gi|306430549|emb|CBI83415.1|	60.67	7e-23	light-harvesting protein, partial [Symbiodinium sp. clade C3]	K08907	5e-09	light-harvesting complex I chlorophyll a/b binding protein 1
65	CL408.Contig5_All	1875	91707	28.5	0	81	2	19	1	-			-			-			-			gi|20198944|gb|AAM02971.2|AF421538_1	90.92	0	BiP [Crypthecodinium cohnii]	K09490	0	heat shock 70kDa protein 5
66	CL7878.Contig1_All	1874	86420	34.2	1	79	69	19	17	1	49		0.928	49		0.725	49	*	0.726	48	*	gi|255965810|gb|ACU45196.1|	95.1	0	heat shock protein 70 [Prorocentrum minimum]	K03283	0	heat shock 70kDa protein 1/8
66	comp65998_c0_orf1	1874	86666	34.1	1	79	69	19	17
67	comp64061_c0	1870	76308	34.2	0	70	70	16	16	0.92	55	*	0.845	55		0.937	55		0.977	55		-	-	-	-	-
68	Unigene67970_All	1868	68184	46.4	0	104	8	20	3	1.132	2		0.99	2		1.583	2		1.263	2		-	-	-	-	-
69	CL1111.Contig1_All	1820	27054	31.5	0	64	19	6	1	0.997	14		1.178	14	*	1.21	14		1.034	14		-	-	-	-	-
70	CL751.Contig6_All	1805	32829	52.9	2	105	2	13	1	-	1		-	1		-	1		-	1		gi|161898187|gb|ABX80191.1|	49.47	2e-38	conserved hypothetical protein [Prorocentrum minimum]	K02113	9e-10	F-type H+-transporting ATPase subunit delta [EC:3.6.3.14]
70	comp65810_c0_orf1	1805	40077	42	2	105	2	13	1
70	CL921.Contig2_All	1805	33174	52.9	2	105	2	13	1
71	comp63654_c0_orf1	1790	18901	42.4	0	97	97	5	5	1.119	46	*	1.089	46		1.347	46		1.159	46		gi|319997174|gb|ADV91181.1|	83.16	3e-43	mitochondrial cytochrome c-like protein 1 [Karlodinium veneficum]	K08738	2e-38	cytochrome c
72	CL751.Contig3_All	1775	33189	52.9	2	92	2	13	1	-			-			-			-			gi|161898187|gb|ABX80191.1|	47.87	1e-36	conserved hypothetical protein [Prorocentrum minimum]	K02113	7e-11	F-type H+-transporting ATPase subunit delta [EC:3.6.3.14]
72	CL921.Contig1_All	1775	33175	52.9	2	92	2	13	1
72	CL921.Contig6_All	1775	33189	52.9	2	92	2	13	1
73	CL1411.Contig2_All	1743	120225	31.1	1	84	2	22	2	-			-			-			-			gi|323453726|gb|EGB09597.1|	49.72	7e-170	hypothetical protein AURANDRAFT_37153 [Aureococcus anophagefferens]	K09487	3e-176	heat shock protein 90kDa beta
73	CL1411.Contig3_All	1743	119750	31.2	1	84	2	22	2
74	CL1422.Contig6_All	1727	15169	57.6	0	57	41	5	3	0.869	31		1.075	31		1.295	31		0.901	31		gi|306430549|emb|CBI83415.1|	65.22	6e-08	light-harvesting protein, partial [Symbiodinium sp. clade C3]	-
75	CL5808.Contig1_All	1726	107756	39.8	1	107	107	30	30	1.089	61		1.076	61		0.72	61	*	0.718	61	*	gi|422900960|gb|AFX83612.1|	100	0	heat shock protein 90, partial [Alexandrium fundyense]	K04079	1e-166	molecular chaperone HtpG
75	comp65095_c0_orf1	1726	108294	39.5	1	107	107	30	30
76	comp64046_c0_orf1	1717	37674	48.2	0	73	73	12	12	1.17	51		1.094	51	*	1.466	51	*	1.5	51		gi|383144231|gb|AFG53606.1|	61.76	2e-16	Pinus taeda anonymous locus CL4771Contig1_04 genomic sequence	-
77	CL61.Contig3_All	1715	22650	24.7	0	97	15	4	1	-			-			-			-			-	-	-	-	-
78	comp65255_c0_orf1	1700	85977	31.2	0	63	63	17	17	0.865	53	*	0.974	53		0.822	53	*	0.73	53	*	gi|307107568|gb|EFN55810.1|	46.88	7e-07	hypothetical protein CHLNCDRAFT_57723 [Chlorella variabilis]	-
79	CL1220.Contig2_All	1680	83069	41.3	1	87	2	24	2	-	1		-	1		-	1		-	1		gi|242038471|ref|XP_002466630.1|	74.21	2e-180	hypothetical protein SORBIDRAFT_01g011310 [Sorghum bicolor]	K03283	0	heat shock 70kDa protein 1/8
79	CL1220.Contig7_All	1680	84950	40	1	87	2	24	2
80	comp47332_c0_orf1	1667	88464	21.8	0	64	44	13	12	0.418	31		0.878	31	*	0.877	31	*	0.959	31		gi|7708464|emb|CAB89921.1|	66.58	1e-123	ATP synthase beta subunit [Koelreuteria paniculata]	K02112	3e-127	F-type H+-transporting ATPase subunit beta [EC:3.6.3.14]
81	CL1806.Contig3_All	1661	21695	50	0	58	27	7	4	1.048	21		0.987	21		1.136	21	*	0.983	21		gi|58613431|gb|AAW79302.1|	46.25	2e-07	carbonic anhydrase [Isochrysis galbana]	-
82	comp65938_c0_orf1	1595	28035	33.9	0	66	66	7	7	1.011	53		0.986	53		1.262	53	*	1.026	53		gi|58613605|gb|AAW79389.1|	75.14	7e-64	unknown protein [Heterocapsa triquetra]	-
83	Unigene63465_All	1566	44477	24.2	0	79	4	7	1	1.279	4		0.972	4		1.049	4		0.581	4	*	gi|306430549|emb|CBI83415.1|	62.65	3e-22	light-harvesting protein, partial [Symbiodinium sp. clade C3]	K08907	5e-09	light-harvesting complex I chlorophyll a/b binding protein 1
84	CL2075.Contig2_All	1552	55511	47	0	58	47	16	12	1.176	37		0.985	37		0.736	37	*	0.906	37		gi|422900827|gb|AFX83584.1|	100	0	beta-tubulin, partial [Alexandrium minutum]	K07375	0	tubulin beta
85	CL61.Contig5_All	1544	19959	25.9	0	79	3	3	1	-			-			-			-			-	-	-	-	-
86	comp66202_c2_orf1	1539	69352	33.2	0	67	9	14	2	1.23	9	*	0.992	9		0.719	9	*	0.634	9	*	gi|297739298|emb|CBI28949.3|	68.81	1e-35	unnamed protein product [Vitis vinifera]	K01637	1e-158	isocitrate lyase [EC:4.1.3.1]
87	CL751.Contig4_All	1536	33328	48.2	0	93	4	12	1	0.834	3		1.003	3		0.731	3		0.885	3		gi|161898187|gb|ABX80191.1|	49.47	3e-38	conserved hypothetical protein [Prorocentrum minimum]	K02113	4e-11	F-type H+-transporting ATPase subunit delta [EC:3.6.3.14]
88	comp63544_c1_orf1	1535	42300	37	1	70	70	10	10	1.1	46	*	1.03	46		1.282	46	*	1.249	46	*	gi|306430549|emb|CBI83415.1|	65.06	2e-24	light-harvesting protein, partial [Symbiodinium sp. clade C3]	K08907	9e-11	light-harvesting complex I chlorophyll a/b binding protein 1
88	CL7593.Contig1_All	1535	70251	22	1	70	70	10	10
89	Unigene71277_All	1529	67218	45.8	0	103	1	20	1	-	1		-	1		-	1		-	1		-	-	-	-	-
90	CL833.Contig1_All	1510	62105	45.3	3	45	45	16	16	0.913	39	*	0.96	39		1.213	39	*	1.322	39	*	gi|193891011|gb|ACF28659.1|	93.33	2e-131	vacuolar ATPase beta subunit [Amphidinium carterae]	K02147	0	V-type H+-transporting ATPase subunit B [EC:3.6.3.14]
90	CL1541.Contig2_All	1510	62420	45.3	3	45	45	16	16
90	comp65680_c0_orf1	1510	65385	42.9	3	45	45	16	16
90	CL833.Contig3_All	1510	61184	46.2	3	45	45	16	16
91	comp73750_c0_orf1	1499	42111	18.7	0	26	26	4	4	1.278	23	*	0.96	23		0.997	23		0.957	23		gi|347464654|gb|AEO96229.1|	76.86	6e-54	ATP-dependent clp protease proteolytic subunit clpP [Ascophyllum nodosum]	K01358	7e-62	ATP-dependent Clp protease, protease subunit [EC:3.4.21.92]
92	CL8.Contig5_All	1493	30227	55.6	0	76	6	9	1	0.745	2		0.917	2		0.608	2		0.687	2		gi|422900819|gb|AFX83580.1|	100	6e-136	actin, partial [Scrippsiella trochoidea]	K05692	4e-124	actin beta/gamma 1
93	CL1064.Contig2_All	1492	70313	41.3	1	72	36	20	10	0.851	29	*	0.915	29	*	0.917	29		0.952	28		gi|386363671|emb|CBL93634.1|	65.31	0	mitochondrial chaperonin 60 precursor [Chlamydomonas reinhardtii]	K04077	0	chaperonin GroEL
93	comp26219_c0_orf1	1492	74414	38.5	1	72	36	20	10
94	CL3703.Contig1_All	1492	21566	31.8	0	104	11	6	1	0.932	7		0.913	7	*	1.476	7		1.084	7	*	gi|58613559|gb|AAW79366.1|	88.1	4e-14	chloroplast light harvesting complex protein [Heterocapsa triquetra]	K08914	9e-14	light-harvesting complex II chlorophyll a/b binding protein 3
95	comp65706_c0_orf1	1490	61580	32.6	0	71	71	14	14	0.823	52		0.904	52		0.75	52	*	0.769	52	*	gi|58613419|gb|AAW79296.1|	70.83	1e-118	chloroplast ATP synthase gamma subunit [Heterocapsa triquetra]	K02115	6e-52	F-type H+-transporting ATPase subunit gamma [EC:3.6.3.14]
96	CL751.Contig7_All	1478	33647	47.8	0	84	1	12	1	-			-			-			-			gi|161898187|gb|ABX80191.1|	48.94	4e-38	conserved hypothetical protein [Prorocentrum minimum]	K02113	3e-11	F-type H+-transporting ATPase subunit delta [EC:3.6.3.14]
97	Unigene59_All	1473	27338	30.8	3	50	5	6	1	1.135	4		1.082	3		1.116	4		1.048	4		-	-	-	-	-
97	Unigene87361_All	1473	27816	31.2	3	50	5	6	1
97	CL1815.Contig6_All	1473	28907	31.2	3	50	5	6	1
97	CL1111.Contig2_All	1473	27536	30.7	3	50	5	6	1
98	CL531.Contig3_All	1463	40158	20.3	1	77	8	8	1	0.825	6	*	1.159	6		1.262	6		0.788	6	*	gi|21913167|gb|AAM77465.1|	79.04	2e-112	oxygen evolving enhancer 1 precursor [Heterocapsa triquetra]	K02716	1e-67	photosystem II oxygen-evolving enhancer protein 1
98	CL2585.Contig16_All	1463	41627	19.4	1	77	8	8	1
99	CL1111.Contig5_All	1461	24576	39	2	51	7	6	2	0.923	2		1.211	2		1.162	2		1.412	2		-	-	-	-	-
99	CL1815.Contig2_All	1461	23828	42.6	2	51	7	6	2
99	CL1815.Contig7_All	1461	22717	42.9	2	51	7	6	2
100	Unigene17628_All	1447	21912	40	0	44	2	5	1	-			-			-			-			-	-	-	-	-
101	CL5262.Contig1_All	1442	20576	31.8	0	56	12	5	1	0.719	9		0.899	9		1.177	9		0.881	9		gi|58613431|gb|AAW79302.1|	46.25	7e-08	carbonic anhydrase [Isochrysis galbana]	-
102	CL551.Contig7_All	1429	45642	22.2	0	53	16	6	1	0.73	16		0.928	16		1.219	16	*	1.068	16		gi|58613519|gb|AAW79346.1|	59.57	4e-107	chloroplast photosystem I subunit XI [Heterocapsa triquetra]	K02699	1e-23	photosystem I subunit XI
103	CL561.Contig1_All	1422	34322	34.7	3	108	44	10	5	1.125	33		1.12	33		1.108	33		1.034	33		gi|134037084|gb|ABO47882.1|	99.59	1e-138	DNA damage checkpoint protein rad24 [Alexandrium fundyense]	K06630	3e-87	tyrosine 3-monooxygenase/tryptophan 5-monooxygenase activation protein
103	CL561.Contig2_All	1422	34350	34.7	3	108	44	10	5
103	comp66058_c0_orf1	1422	38170	31.1	3	108	44	10	5
103	CL1449.Contig3_All	1422	34074	34.7	3	108	44	10	5
104	comp65295_c0	1419	31305	15.6	0	61	24	4	3	1.041	16		0.983	16		0.945	16		0.77	16		-	-	-	-	-
105	comp65360_c0	1417	102932	21.2	0	66	27	15	5	0.87	11		0.981	11		1.415	11	*	1.022	11		-	-	-	-	-
106	CL421.Contig1_All	1406	28836	45	3	45	32	9	7	1.178	26	*	1.09	26		0.969	25		0.965	26		gi|413950782|gb|AFW83431.1|	80.71	9e-66	hypothetical protein ZEAMMB73_449857 [Zea mays]	K07936	5e-78	GTP-binding nuclear protein Ran
106	comp64413_c0_orf1	1406	31661	40.3	3	45	32	9	7
106	CL421.Contig5_All	1406	28850	45	3	45	32	9	7
106	CL421.Contig4_All	1406	28594	45.9	3	45	32	9	7
107	comp32877_c0_orf1	1405	127766	30.5	0	47	47	22	22	0.812	37	*	0.787	37	*	0.67	37	*	0.726	37	*	gi|157093267|gb|ABV22288.1|	27.13	3e-16	unknown [Karlodinium veneficum]	-
108	comp66128_c1_orf1	1400	158117	14.3	0	64	6	14	2	1.01	5		0.916	5		0.93	5		0.819	5		gi|323453726|gb|EGB09597.1|	59.24	7e-121	hypothetical protein AURANDRAFT_37153 [Aureococcus anophagefferens]	K03243	0	translation initiation factor 5B
109	Unigene46918_All	1384	31440	59	1	47	47	12	12	0.939	38		1.003	38		1.042	38		1.093	38	*	gi|388522427|gb|AFK49275.1|	57.78	1e-07	unknown [Medicago truncatula]	K00930	4e-64	acetylglutamate kinase [EC:2.7.2.8]
109	comp90544_c0_orf1	1384	46305	39.6	1	47	47	12	12
110	comp66068_c0	1378	58169	28.9	0	69	1	12	1	-			-			-			-			gi|302781594|ref|XP_002972571.1|	38.78	1e-11	hypothetical protein SELMODRAFT_413037 [Selaginella moellendorffii]	K00058	1e-28	D-3-phosphoglycerate dehydrogenase [EC:1.1.1.95]
111	comp65672_c0_orf1	1374	31807	21.3	0	95	16	6	3	0.914	5		0.925	5		1.643	5	*	1.296	5	*	gi|3355306|emb|CAA08771.1|	70.99	5e-58	light-harvesting polyprotein precursor [Amphidinium carterae]	K08914	1e-12	light-harvesting complex II chlorophyll a/b binding protein 3
112	comp65738_c0	1370	37228	22.8	0	55	55	7	7	0.684	37	*	0.807	37	*	1.027	37		1.023	37		-	-	-	-	-
113	CL2931.Contig6_All	1367	68493	31.5	0	61	3	13	1	0.928	3		1.053	3		0.606	3		0.667	3		gi|297739298|emb|CBI28949.3|	67.89	1e-35	unnamed protein product [Vitis vinifera]	K01637	4e-159	isocitrate lyase [EC:4.1.3.1]
114	CL1436.Contig5_All	1365	46081	32	0	63	8	10	1	0.728	7	*	0.786	7	*	0.793	7		0.774	7		gi|297608655|ref|NP_001061929.2|	38.89	4e-14	Os08g0447000 [Oryza sativa Japonica Group]	K00058	4e-29	D-3-phosphoglycerate dehydrogenase [EC:1.1.1.95]
115	CL2044.Contig3_All	1363	29380	31.9	1	52	1	6	1	-	1		-	1		-	1		-	1		gi|60101676|gb|AAX13962.1|	86.11	1e-105	chloroplast phosphoribulokinase [Pyrocystis lunula]	K00855	2e-45	phosphoribulokinase [EC:2.7.1.19]
115	CL4748.Contig6_All	1363	29366	31.9	1	52	1	6	1
116	Unigene1834_All	1349	47113	48.1	2	66	66	18	18	0.891	52	*	0.973	52		0.87	52	*	0.861	52	*	gi|323450379|gb|EGB06261.1|	50.52	8e-50	hypothetical protein AURANDRAFT_29848 [Aureococcus anophagefferens]	-
116	Unigene14454_All	1349	57927	37.3	2	66	66	18	18
116	comp80123_c0_orf1	1349	61729	34.6	2	66	66	18	18
117	CL1858.Contig2_All	1348	42347	38.5	0	67	1	12	1	-			-			-			-			gi|298204781|emb|CBI25279.3|	38.98	8e-15	unnamed protein product [Vitis vinifera]	K00058	2e-25	D-3-phosphoglycerate dehydrogenase [EC:1.1.1.95]
118	comp66152_c1_orf1	1337	54687	26	0	50	5	9	3	1.084	4		1.18	4	*	0.876	4		1.072	4		gi|159482334|ref|XP_001699226.1|	40.73	2e-41	hypothetical protein CHLREDRAFT_121409 [Chlamydomonas reinhardtii]	K00100	3e-31	[EC:1.1.1.-]
119	comp70428_c0_orf1	1335	79441	34.8	0	62	62	19	19	1.091	35		1.085	33	*	1.514	35		1.492	35		gi|194695024|gb|ACF81596.1|	46.35	5e-47	unknown [Zea mays]	K12196	3e-14	vacuolar protein-sorting-associated protein 4
120	CL2686.Contig1_All	1321	64742	33.7	0	59	1	15	1	-	1		-	1		-	1		-	1		gi|58613585|gb|AAW79379.1|	59.67	1e-123	probable fumerate reductase [Heterocapsa triquetra]	K00234	6e-11	succinate dehydrogenase (ubiquinone) flavoprotein subunit [EC:1.3.5.1]
121	Unigene2004_All	1319	12548	39.2	1	76	35	3	2	1.229	31		1.135	31		1.499	30	*	1.391	31	*	gi|306430555|emb|CBI83418.1|	84.54	7e-44	light-harvesting protein, partial [Symbiodinium sp. clade C3]	K08907	2e-06	light-harvesting complex I chlorophyll a/b binding protein 1
121	comp70425_c0_orf1	1319	13988	34.5	1	76	35	3	2
122	comp63965_c0_orf1	1308	83274	31.2	0	62	18	18	7	1.108	12		0.887	12		0.901	12		1.024	12		gi|397581376|gb|EJK51907.1|	43.9	9e-57	hypothetical protein THAOC_28881 [Thalassiosira oceanica]	K04460	2e-70	protein phosphatase 5 [EC:3.1.3.16]
123	CL978.Contig2_All	1301	33044	35.2	2	50	7	6	1	0.981	4		1.125	4		0.681	4	*	0.788	4	*	gi|296040829|gb|ADG85382.1|	90	7e-09	ribulose-phosphate 3-epimerase [Spartina alterniflora]	K01783	4e-98	ribulose-phosphate 3-epimerase [EC:5.1.3.1]
123	comp65036_c0_orf1	1301	42646	25.3	2	50	7	6	1
123	CL978.Contig3_All	1301	33030	35.2	2	50	7	6	1
124	CL1059.Contig11_All	1290	48210	36.9	1	53	3	13	3	0.857	2		1.004	2		0.925	2		0.82	2		gi|157093121|gb|ABV22215.1|	81.5	1e-161	chloroplast O-acetyl-serine lyase [Karlodinium veneficum]	K01738	2e-55	cysteine synthase A [EC:2.5.1.47]
124	comp65165_c0_orf1	1290	52778	33.6	1	53	3	13	3
125	CL1178.Contig2_All	1287	67899	31.5	0	59	1	13	1	-	1		-	1		-	1		-	1		gi|297739298|emb|CBI28949.3|	67.89	2e-36	unnamed protein product [Vitis vinifera]	K01637	2e-160	isocitrate lyase [EC:4.1.3.1]
126	comp64784_c3_orf1	1285	95289	27.1	0	61	16	17	6	0.694	10	*	0.683	10	*	0.568	10	*	0.681	10	*	gi|58613585|gb|AAW79379.1|	81.77	0	probable fumerate reductase [Heterocapsa triquetra]	K00234	5e-19	succinate dehydrogenase (ubiquinone) flavoprotein subunit [EC:1.3.5.1]
127	CL61.Contig1_All	1282	19251	47.1	1	61	11	7	2	0.884	9		0.721	9		0.848	9		0.999	9		-	-	-	-	-
127	CL1548.Contig2_All	1282	19311	47.1	1	61	11	7	2
128	CL2582.Contig5_All	1281	79262	33.6	0	62	12	17	3	0.98	8		0.975	8		1.116	8		0.798	8		gi|323447510|gb|EGB03428.1|	26.59	1e-07	hypothetical protein AURANDRAFT_72721 [Aureococcus anophagefferens]	-
129	Unigene4926_All	1277	41699	24.8	1	54	54	6	6	0.746	47	*	0.993	47		0.959	47		0.689	47	*	gi|281331146|dbj|BAI59101.1|	100	0	photosystem II protein D2 [Alexandrium tamarense]	K02706	7e-171	photosystem II P680 reaction center D2 protein
129	comp25423_c0_orf1	1277	45909	22.7	1	54	54	6	6
130	CL1661.Contig1_All	1270	48456	24.6	0	46	1	7	1	-			-			-			-			gi|159482334|ref|XP_001699226.1|	40.73	5e-42	hypothetical protein CHLREDRAFT_121409 [Chlamydomonas reinhardtii]	K00100	3e-31	[EC:1.1.1.-]
131	CL1607.Contig4_All	1268	75242	34.8	0	64	7	17	2	0.952	7	*	1.123	7		1.253	7	*	0.746	6	*	gi|323447510|gb|EGB03428.1|	25.98	5e-07	hypothetical protein AURANDRAFT_72721 [Aureococcus anophagefferens]	-
132	comp49035_c2_orf1	1267	31699	54	0	80	14	10	3	0.938	10		1.164	10		1.126	10		1.212	10		gi|58613511|gb|AAW79342.1|	72.57	6e-94	chloroplast cytochrome f [Heterocapsa triquetra]	K02634	2e-55	apocytochrome f
133	comp26418_c0	1263	40567	38.4	0	55	55	10	10	1.112	35		1.201	35		1.402	35	*	1.201	35		-	-	-	-	-
134	CL3451.Contig2_All	1262	64006	33.1	1	75	58	14	10	1.015	37		0.942	37	*	0.495	37		0.563	37	*	gi|4416330|gb|AAD20318.1|	96.94	7e-107	S-adenosyl-homocysteine hydrolase like protein, partial [Alexandrium fundyense]	K01251	0	adenosylhomocysteinase [EC:3.3.1.1]
134	comp64754_c0_orf1	1262	69724	29.9	1	75	58	14	10
135	CL1800.Contig7_All	1261	102191	34.3	1	60	8	20	3	0.935	5		0.984	5		0.846	5		0.891	5		gi|298715257|emb|CBJ27906.1|	56.52	0	Heat shock protein 90 [Ectocarpus siliculosus]	K04079	7e-158	molecular chaperone HtpG
135	CL1800.Contig8_All	1261	102017	34.3	1	60	8	20	3
136	CL978.Contig5_All	1257	34263	33.6	2	50	7	6	1	1.065	4		1.198	4		0.726	4	*	0.829	4	*	gi|296040829|gb|ADG85382.1|	90	8e-09	ribulose-phosphate 3-epimerase [Spartina alterniflora]	K01783	1e-95	ribulose-phosphate 3-epimerase [EC:5.1.3.1]
136	CL978.Contig6_All	1257	34249	33.6	2	50	7	6	1
136	CL4393.Contig7_All	1257	34249	33.6	2	50	7	6	1
137	CL391.Contig7_All	1256	81802	29.9	1	53	1	15	1	-			-			-			-			-	-	-	-	-
137	CL391.Contig9_All	1256	81801	29.9	1	53	1	15	1
138	CL1422.Contig1_All	1256	15080	50.4	1	35	19	4	2	0.809	16		1.007	16		1.138	16		0.981	16		gi|306430549|emb|CBI83415.1|	65.22	9e-08	light-harvesting protein, partial [Symbiodinium sp. clade C3]	-
138	comp48329_c0_orf1	1256	16638	46.3	1	35	19	4	2
139	Unigene88058_All	1241	8724	61.4	0	48	2	3	1	1.112	2		0.88	2		1.118	2		0.99	2		-	-	-	-	-
140	comp24589_c0_orf1	1232	46865	26.9	0	44	44	10	10	0.925	33		0.945	32		1.016	32		0.918	33		gi|422292755|gb|EKU20057.1|	41.1	3e-25	hypothetical protein NGA_2003000, partial [Nannochloropsis gaditana CCMP526]	-
141	comp58090_c0_orf1	1232	56281	20.5	0	44	17	9	3	0.919	15		0.883	15	*	1.022	15		0.921	15		gi|428172666|gb|EKX41573.1|	60.22	6e-78	hypothetical protein GUITHDRAFT_95930 [Guillardia theta CCMP2712]	K12524	1e-72	bifunctional aspartokinase / homoserine dehydrogenase 1 [EC:2.7.2.4 1.1.1.3]
142	CL457.Contig3_All	1231	73304	40.2	0	67	3	18	1	-	1		-	1		-	1		-	1		gi|308081381|ref|NP_001183829.1|	62.18	2e-159	uncharacterized protein LOC100502422 [Zea mays]	K03798	6e-173	cell division protease FtsH [EC:3.4.24.-]
143	Unigene50583_All	1213	26010	50.6	0	58	1	8	1	-	1		-	1		-	1		-	1		gi|161898187|gb|ABX80191.1|	47.19	6e-33	conserved hypothetical protein [Prorocentrum minimum]	K02113	7e-11	F-type H+-transporting ATPase subunit delta [EC:3.6.3.14]
144	CL2010.Contig6_All	1201	81878	27.8	0	51	1	14	1	-	1		-	1		-	1		-	1		-	-	-	-	-
145	CL3483.Contig3_All	1197	31751	45.7	0	47	3	8	2	0.996	3		0.942	3		0.891	3		1.039	3		gi|20198944|gb|AAM02971.2|AF421538_1	91.35	1e-108	BiP [Crypthecodinium cohnii]	K09490	2e-92	heat shock 70kDa protein 5
146	comp37793_c0_orf1	1195	50358	39.1	0	44	44	11	11	1.028	30		0.993	30		0.966	30		1.034	30		gi|219127513|ref|XP_002183978.1|	43.68	1e-36	predicted protein [Phaeodactylum tricornutum CCAP 1055/1]	-
147	comp52140_c0	1192	44595	46.6	0	50	50	14	14	0.897	35	*	0.878	35	*	0.962	35		0.905	35	*	-	-	-	-	-
148	comp64462_c0_orf1	1190	100956	33.6	0	65	42	21	14	1.037	29		1.047	29		0.698	29	*	0.768	29	*	gi|428185633|gb|EKX54485.1|	24.81	3e-11	hypothetical protein GUITHDRAFT_59871, partial [Guillardia theta CCMP2712]	-
149	CL541.Contig2_All	1189	21009	50.6	3	36	15	6	3	0.635	6	*	0.868	6		0.919	6		1.158	6		gi|397582596|gb|EJK52351.1|	59.7	2e-15	hypothetical protein THAOC_28383 [Thalassiosira oceanica]	K02720	1e-35	photosystem II cytochrome c550
149	CL541.Contig5_All	1189	20894	51.6	3	36	15	6	3
149	comp65318_c0_orf1	1189	31715	31.5	3	36	15	6	3
149	CL541.Contig3_All	1189	20746	51.6	3	36	15	6	3
150	CL408.Contig4_All	1183	90531	24.7	1	47	1	15	1	-	1		-	1		-	1		-	1		gi|20198944|gb|AAM02971.2|AF421538_1	89.8	0	BiP [Crypthecodinium cohnii]	K09490	0	heat shock 70kDa protein 5
150	CL408.Contig3_All	1183	90494	24.7	1	47	1	15	1
151	CL391.Contig1_All	1182	81627	23.1	0	47	7	12	2	0.771	4	*	0.758	4	*	1.094	4		1.333	4	*	-	-	-	-	-
152	CL1607.Contig3_All	1179	82610	31.8	0	62	1	17	1	-			-			-			-			gi|460412951|ref|XP_004251859.1|	27.14	1e-06	PREDICTED: proton pump-interactor 1-like [Solanum lycopersicum]	-
153	CL2442.Contig2_All	1177	30349	48.1	0	31	4	8	2	0.851	3		1.008	3		0.961	3		0.749	3		gi|159490054|ref|XP_001703004.1|	35.86	2e-19	predicted protein [Chlamydomonas reinhardtii]	-
154	CL876.Contig6_All	1172	56652	39.4	0	74	1	16	1	-	1		-	1		-	1		-	1		gi|6441068|dbj|BAA78600.1|	63.46	9e-92	60S ribosomal protein L4 [Chlamydomonas sp. HS-5]	K02930	2e-113	large subunit ribosomal protein L4e
155	CL1008.Contig1_All	1171	22953	31.5	0	50	10	4	2	0.578	9	*	0.898	9		1.319	9	*	0.914	9		gi|27450755|gb|AAO14680.1|AF508261_1	100	2e-07	chlorophyll A-C binding protein [Pyrocystis lunula]	K08907	2e-12	light-harvesting complex I chlorophyll a/b binding protein 1
156	Unigene52167_All	1171	21173	34.9	1	27	6	4	1	1.1	6		1.089	6		1.131	6	*	0.867	6		-	-	-	-	-
156	Unigene61228_All	1171	21540	34.3	1	27	6	4	1
157	CL3589.Contig2_All	1163	29680	40.3	1	113	6	11	1	1.086	3		0.993	3		1.42	3	*	0.812	3		gi|257480821|gb|ACV60537.1|	83.77	2e-73	plastid protein NAP50 [Alexandrium affine]	-
157	CL1298.Contig2_All	1163	30150	39.2	1	113	6	11	1
158	Unigene83789_All	1154	32093	34.5	0	38	33	6	4	1.247	26	*	1.065	26		0.872	26		1.014	26		gi|323451995|gb|EGB07870.1|	64.59	7e-79	hypothetical protein AURANDRAFT_59038 [Aureococcus anophagefferens]	K01803	3e-46	triosephosphate isomerase (TIM) [EC:5.3.1.1]
159	comp48917_c0_orf1	1152	63740	31.8	0	47	47	14	14	1.136	24		1.119	22		0.888	23		0.938	23		gi|397629785|gb|EJK69505.1|	57.76	2e-84	hypothetical protein THAOC_09231, partial [Thalassiosira oceanica]	-
160	CL1059.Contig9_All	1143	48360	34	0	46	3	11	2	0.978	3		0.952	3		0.977	3		1.189	3		gi|157093121|gb|ABV22215.1|	82.37	5e-163	chloroplast O-acetyl-serine lyase [Karlodinium veneficum]	K01738	1e-54	cysteine synthase A [EC:2.5.1.47]
161	Unigene6578_All	1141	28172	37.8	0	33	33	6	6	0.784	29	*	0.887	29		1.096	29	*	0.889	29	*	-	-	-	-	-
162	CL2686.Contig10_All	1138	64367	40.4	0	54	3	18	1	0.857	2		0.886	2		0.55	2	*	0.609	2		gi|58613585|gb|AAW79379.1|	60.53	2e-124	probable fumerate reductase [Heterocapsa triquetra]	K00278	2e-15	L-aspartate oxidase [EC:1.4.3.16]
163	CL3229.Contig2_All	1135	22460	26.7	0	61	47	5	3	1.129	33		1.034	33		1.388	33	*	1.105	33		gi|58613569|gb|AAW79371.1|	86.21	2e-22	chloroplast light harvesting complex protein [Heterocapsa triquetra]	K08907	6e-10	light-harvesting complex I chlorophyll a/b binding protein 1
164	comp29759_c0	1130	34687	30.9	0	35	16	8	4	0.987	14		0.975	14		1.149	13	*	1.008	14		-	-	-	-	-
165	comp65946_c0_orf1	1126	68799	35.6	0	54	15	15	5	1.191	10		1.144	9	*	0.682	10	*	0.996	10		gi|58613585|gb|AAW79379.1|	82.96	0	probable fumerate reductase [Heterocapsa triquetra]	K00278	7e-18	L-aspartate oxidase [EC:1.4.3.16]
166	CL1059.Contig3_All	1123	47575	41.8	0	39	1	13	1	-	1		-	1		-	1		-	1		gi|77024155|gb|ABA55548.1|	80.35	4e-159	chloroplast O-acetyl-serine lyase [Karlodinium veneficum]	K01738	5e-55	cysteine synthase A [EC:2.5.1.47]
167	CL1436.Contig3_All	1121	46153	40.1	0	58	2	11	2	-	1		-	1		-	1		-	1		gi|302781594|ref|XP_002972571.1|	40	7e-10	hypothetical protein SELMODRAFT_413037 [Selaginella moellendorffii]	K00058	1e-22	D-3-phosphoglycerate dehydrogenase [EC:1.1.1.95]
168	CL1298.Contig3_All	1119	30449	39.6	1	109	13	12	2	-	1		-	1		-	1		-	1		gi|257480821|gb|ACV60537.1|	83.05	3e-84	plastid protein NAP50 [Alexandrium affine]	-
168	CL1889.Contig3_All	1119	30435	39.6	1	109	13	12	2
169	CL4707.Contig2_All	1118	15302	79.2	0	25	10	8	2	1.537	8	*	1.005	8		0.805	8	*	0.844	7	*	gi|397595128|gb|EJK56397.1|	54.9	6e-07	hypothetical protein THAOC_23720, partial [Thalassiosira oceanica]	-
170	comp38139_c0_orf1	1116	34386	17.6	1	41	2	4	1	1.845	2		1.187	2		5.331	2		5.057	2		gi|298710991|emb|CBJ32298.1|	83.27	2e-102	F-type H-ATPase beta subunit [Ectocarpus siliculosus]	K02133	2e-93	F-type H+-transporting ATPase subunit beta [EC:3.6.3.14]
170	Unigene58870_All	1116	32331	18.5	1	41	2	4	1
171	CL4761.Contig2_All	1111	30836	42.1	1	39	27	9	5	1.737	20	*	1.859	20	*	2.194	20	*	2.267	20	*	gi|323456823|gb|EGB12689.1|	52.22	2e-34	hypothetical protein AURANDRAFT_18713, partial [Aureococcus anophagefferens]	K04097	4e-27	prostaglandin-H2 D-isomerase / glutathione transferase [EC:5.3.99.2 2.5.1.18]
171	comp64086_c0_orf1	1111	34440	37.1	1	39	27	9	5
172	Unigene52380_All	1109	45431	35	0	36	24	8	4	0.949	21		0.932	20	*	0.942	21		0.925	21		gi|397581376|gb|EJK51907.1|	42.4	1e-56	hypothetical protein THAOC_28881 [Thalassiosira oceanica]	K04460	2e-68	protein phosphatase 5 [EC:3.1.3.16]
173	CL762.Contig4_All	1104	64090	34.1	1	55	1	16	1	-	1		-	1		-	1		-	1		gi|58613585|gb|AAW79379.1|	59.13	5e-123	probable fumerate reductase [Heterocapsa triquetra]	K00278	6e-14	L-aspartate oxidase [EC:1.4.3.16]
173	CL2686.Contig2_All	1104	64083	34.1	1	55	1	16	1
174	comp56969_c0_orf1	1103	36216	9.9	0	45	45	3	3	1.15	37		1.098	36	*	1.201	37		1.281	37		gi|58613545|gb|AAW79359.1|	58.67	1e-69	chloroplast light harvesting complex protein [Heterocapsa triquetra]	K08907	2e-07	light-harvesting complex I chlorophyll a/b binding protein 1
175	comp65506_c0_orf1	1101	22591	15.2	0	32	32	3	3	0.875	29	*	0.882	29		0.924	29		0.986	29		gi|11466378|ref|NP_038381.1|	66.67	9e-18	ATP synthase CF0 A subunit [Mesostigma viride]	K02108	4e-17	F-type H+-transporting ATPase subunit a [EC:3.6.3.14]
176	comp22783_c0_orf1	1101	26912	39.3	1	45	33	6	5	0.863	24	*	0.987	24		1.273	23	*	1.14	24	*	gi|323451804|gb|EGB07680.1|	59.84	6e-32	hypothetical protein AURANDRAFT_16370, partial [Aureococcus anophagefferens]	K03773	9e-33	FKBP-type peptidyl-prolyl cis-trans isomerase FklB [EC:5.2.1.8]
176	Unigene66108_All	1101	18929	60.4	1	45	33	6	5
177	CL1548.Contig7_All	1099	16152	25.2	0	42	6	3	2	0.76	4		1.033	3		0.865	4		0.799	4		-	-	-	-	-
178	CL1472.Contig11_All	1097	23232	26.7	6	53	7	5	1	0.893	5		0.986	5		1.17	5		1.258	5		-	-	-	-	-
178	CL2344.Contig2_All	1097	24195	24.9	6	53	7	5	1
178	CL1472.Contig4_All	1097	24227	25.1	6	53	7	5	1
178	CL2344.Contig9_All	1097	22654	27.3	6	53	7	5	1
178	Unigene82841_All	1097	25299	23.5	6	53	7	5	1
178	CL1472.Contig8_All	1097	23835	26.2	6	53	7	5	1
178	CL2344.Contig5_All	1097	22330	28.2	6	53	7	5	1
179	CL61.Contig7_All	1095	16152	23	0	47	11	3	2	1.177	5		0.905	5		0.89	5	*	0.72	5	*	-	-	-	-	-
180	CL5482.Contig1_All	1093	19874	37.1	0	34	12	5	3	0.929	8		0.919	8	*	0.918	6		0.882	8		gi|125562382|gb|EAZ07830.1|	45.9	3e-08	hypothetical protein OsI_30089 [Oryza sativa Indica Group]	K01802	3e-20	peptidylprolyl isomerase [EC:5.2.1.8]
181	CL6034.Contig1_All	1088	56358	18.6	1	42	42	8	8	0.571	30		0.988	30		0.889	30		0.863	30	*	gi|82698240|gb|ABB89035.1|	80.04	0	ATP synthase CF1 subunit alpha [Lingulodinium polyedrum]	K02111	2e-111	F-type H+-transporting ATPase subunit alpha [EC:3.6.3.14]
181	comp25791_c0_orf1	1088	57346	18.4	1	42	42	8	8
182	comp65994_c0_orf1	1086	64723	21	0	52	16	11	2	1.109	14		0.996	14		0.743	14	*	0.971	14		gi|356600153|gb|AET22429.1|	59.9	1e-56	pyruvate kinase [Citrus maxima]	K00873	7e-99	pyruvate kinase [EC:2.7.1.40]
183	CL509.Contig3_All	1086	10773	33.3	5	43	24	4	2	0.84	20	*	1	20		1.052	20		0.832	20	*	gi|58613407|gb|AAW79290.1|	75	5e-29	chloroplast acyl carrier protein [Heterocapsa triquetra]	K03955	7e-07	NADH dehydrogenase (ubiquinone) 1 alpha/beta subcomplex 1 [EC:1.6.5.3 1.6.99.3]
183	CL3839.Contig2_All	1086	14747	23	5	43	24	4	2
183	CL3839.Contig6_All	1086	12138	29.2	5	43	24	4	2
183	CL509.Contig8_All	1086	11687	30.4	5	43	24	4	2
183	CL509.Contig5_All	1086	12122	28.9	5	43	24	4	2
183	CL3839.Contig4_All	1086	12504	27.5	5	43	24	4	2
184	CL5955.Contig2_All	1083	47823	22.6	2	36	22	6	2	0.833	19		0.924	19		0.788	19		0.582	19		gi|58613455|gb|AAW79314.1|	60.18	1e-109	chloroplast ferredoxin-NADP{+) reductase [Heterocapsa triquetra]	K02641	3e-80	ferredoxin--NADP+ reductase [EC:1.18.1.2]
184	comp66428_c0_orf1	1083	58600	16.9	2	36	22	6	2
184	Unigene42764_All	1083	54404	18.4	2	36	22	6	2
185	comp55428_c3	1076	63640	34.2	0	44	44	15	15	0.977	31		1.03	31		1.119	31	*	1.052	31		gi|219123826|ref|XP_002182218.1|	37.21	9e-06	predicted protein [Phaeodactylum tricornutum CCAP 1055/1]	-
186	comp56578_c0	1074	104712	25.1	0	53	49	17	16	0.898	32		0.94	32		1.154	32	*	1.106	32	*	-	-	-	-	-
187	CL1879.Contig5_All	1072	69764	37.5	0	49	11	15	3	1.211	10	*	1.2	10	*	1.412	10	*	1.215	10	*	gi|302792943|ref|XP_002978237.1|	68.7	0	hypothetical protein SELMODRAFT_108429 [Selaginella moellendorffii]	K04077	0	chaperonin GroEL
188	CL182.Contig2_All	1066	33425	56.3	1	75	33	14	8	0.883	21		0.969	21		1.055	21		0.981	21		gi|375332109|gb|AFA52594.1|	33.99	1e-28	hypothetical protein [Vaucheria litorea]	-
188	comp58178_c0_orf1	1066	43069	41.4	1	75	33	14	8
189	Unigene24315_All	1062	28666	31.4	0	38	38	6	6	0.803	25	*	0.964	25		1.007	25		0.888	25	*	gi|298712872|emb|CBJ33389.1|	31.5	3e-08	conserved unknown protein [Ectocarpus siliculosus]	-
190	CL1500.Contig8_All	1059	38781	36.9	1	72	13	10	1	0.929	12		1.271	12	*	1.041	11		1.065	10	*	gi|302853064|ref|XP_002958049.1|	56.16	3e-84	mitochondrial substrate carrier [Volvox carteri f. nagariensis]	-
190	CL5593.Contig2_All	1059	38733	36.9	1	72	13	10	1
191	CL1008.Contig2_All	1059	22911	26.6	1	49	9	3	1	0.527	7	*	0.82	7	*	1.381	7	*	0.725	7	*	gi|27450755|gb|AAO14680.1|AF508261_1	100	2e-07	chlorophyll A-C binding protein [Pyrocystis lunula]	K08907	3e-11	light-harvesting complex I chlorophyll a/b binding protein 1
191	comp65496_c0_orf1	1059	25629	23.4	1	49	9	3	1
192	CL515.Contig1_All	1057	23188	47.7	0	61	1	7	1	-			-			-			-			gi|323448531|gb|EGB04428.1|	31.5	3e-07	hypothetical protein AURANDRAFT_72519 [Aureococcus anophagefferens]	-
193	CL3076.Contig5_All	1055	60305	24.1	1	42	11	11	4	1.127	9	*	1.218	9	*	0.636	9	*	0.671	9	*	gi|3023160|gb|AAC12646.1|	75.62	6e-86	geranylgeranyl reductase [Zantedeschia aethiopica]	K10960	1e-144	geranylgeranyl reductase [EC:1.3.1.83]
193	CL3076.Contig6_All	1055	58741	24.9	1	42	11	11	4
194	CL1546.Contig1_All	1052	53049	16.7	2	69	5	7	1	1.108	4		1.294	4	*	1.842	4	*	0.693	3	*	gi|306430549|emb|CBI83415.1|	67.82	2e-28	light-harvesting protein, partial [Symbiodinium sp. clade C3]	K08907	6e-14	light-harvesting complex I chlorophyll a/b binding protein 1
194	comp65713_c0_orf1	1052	59847	14.9	2	69	5	7	1
194	CL1546.Contig4_All	1052	54189	16.3	2	69	5	7	1
195	CL6455.Contig1_All	1051	38015	63	0	47	5	14	2	1.025	5		1.022	5		1.099	5		1.442	5	*	gi|237653|gb|AAB20117.1|	73.91	3e-10	NADH-enoyl ACP reductase [Brassica napus, Peptide Partial, 45 aa]	K00208	1e-102	enoyl-[acyl-carrier protein] reductase I [EC:1.3.1.9]
196	comp65020_c1_orf1	1049	80808	29.4	0	55	6	16	1	0.981	6		0.718	6		1.015	6		0.789	6		gi|460412951|ref|XP_004251859.1|	27.64	1e-08	PREDICTED: proton pump-interactor 1-like [Solanum lycopersicum]	-
197	CL4485.Contig2_All	1048	22511	33.9	0	26	14	4	2	0.934	13		1.059	13		1.086	13		1.114	13		-	-	-	-	-
198	CL6186.Contig2_All	1048	28578	47.5	0	28	5	8	2	0.918	5		0.926	4		1.107	4		1.245	5		gi|449471554|ref|XP_004153343.1|	59.28	1e-44	PREDICTED: 3-oxoacyl-[acyl-carrier-protein] reductase FabG-like [Cucumis sativus]	K00059	1e-37	3-oxoacyl-[acyl-carrier protein] reductase [EC:1.1.1.100]
199	comp29812_c0_orf1	1047	33644	39.5	0	44	41	11	10	0.875	27	*	1.195	28	*	1.078	28	*	0.968	28		gi|398313931|emb|CCI55392.1|	34.64	3e-14	PsbP-like protein PPL1 [Marchantia polymorpha]	K02717	4e-15	photosystem II oxygen-evolving enhancer protein 2
200	comp70538_c0	1044	34996	24.5	0	29	20	5	3	1.187	18		0.996	19		1.173	19		1.152	18	*	-	-	-	-	-
201	comp65985_c0_orf1	1042	58601	43	0	40	35	14	12	0.845	25		0.869	25	*	0.665	25	*	0.665	25	*	gi|168025428|ref|XP_001765236.1|	50.72	8e-10	predicted protein [Physcomitrella patens subsp. patens]	K02357	1e-21	elongation factor Ts
202	CL203.Contig4_All	1042	8235	75.4	0	24	6	4	2	1.019	4		0.95	4		1.079	4		1.104	4		gi|195648068|gb|ACG43502.1|	61.7	3e-07	glycine-rich protein 2b [Zea mays]	K09250	8e-08	cellular nucleic acid-binding protein
203	CL271.Contig1_All	1041	60692	27.5	1	46	46	11	11	0.971	35		1.018	35		0.889	35	*	0.802	35		gi|224068957|ref|XP_002326240.1|	63.56	6e-152	predicted protein [Populus trichocarpa]	K01689	3e-154	enolase [EC:4.2.1.11]
203	comp33454_c0_orf1	1041	69498	23.3	1	46	46	11	11
204	comp58086_c0_orf1	1040	53768	36.4	0	59	52	15	13	0.926	34		0.936	34		0.786	34		0.869	34	*	gi|428185633|gb|EKX54485.1|	24.35	6e-08	hypothetical protein GUITHDRAFT_59871, partial [Guillardia theta CCMP2712]	-
205	comp65928_c1_orf1	1038	60257	38.3	0	51	9	14	3	1.424	3		1.212	3		0.737	3		1.318	3		gi|301101656|ref|XP_002899916.1|	60.42	4e-98	cystathionine beta-synthase [Phytophthora infestans T30-4]	K01697	2e-89	cystathionine beta-synthase [EC:4.2.1.22]
206	comp64778_c0_orf1	1038	22089	42	0	32	32	5	5	1.128	28		1.26	27	*	1.399	28	*	1.365	28		gi|397647658|gb|EJK77799.1|	51.35	2e-17	hypothetical protein THAOC_00345 [Thalassiosira oceanica]	-
207	CL3874.Contig4_All	1035	47588	43.7	0	49	6	13	2	0.954	4		0.981	4		0.71	4	*	0.72	4		gi|301101656|ref|XP_002899916.1|	60.73	2e-98	cystathionine beta-synthase [Phytophthora infestans T30-4]	K01697	1e-89	cystathionine beta-synthase [EC:4.2.1.22]
208	CL551.Contig5_All	1031	44283	26.8	1	47	3	7	1	1.118	3		1.397	3		1.406	3	*	1.35	3	*	gi|58613519|gb|AAW79346.1|	60.27	7e-108	chloroplast photosystem I subunit XI [Heterocapsa triquetra]	K02699	6e-21	photosystem I subunit XI
208	CL883.Contig1_All	1031	44139	27	1	47	3	7	1
209	comp65167_c0	1031	57890	29.7	0	40	40	12	12	0.593	26		0.672	26	*	0.536	26	*	0.649	26		-	-	-	-	-
210	Unigene39969_All	1028	62976	35.4	1	40	40	13	13	1.2	28		0.936	28		0.836	28	*	0.985	28		gi|255084704|ref|XP_002504783.1|	55.81	1e-136	predicted protein [Micromonas sp. RCC299]	K00383	6e-138	glutathione reductase (NADPH) [EC:1.8.1.7]
210	comp53015_c0_orf1	1028	75129	28.5	1	40	40	13	13
211	comp66205_c0_orf1	1027	118755	20.8	0	47	47	15	15	0.818	33	*	0.945	33		0.542	33	*	0.627	32	*	gi|58618224|gb|AAW80677.1|	90.22	7e-147	chloroplast PEP synthase [Heterocapsa triquetra]	K01007	3e-152	pyruvate, water dikinase [EC:2.7.9.2]
212	CL1607.Contig5_All	1024	56550	34.8	0	55	31	13	8	0.996	20		0.927	20		1.121	20	*	0.938	20		-	-	-	-	-
213	comp59877_c0_orf1	1023	102916	26.4	0	49	28	19	14	0.829	18	*	0.95	19		1.285	19	*	1.24	19	*	gi|157783535|gb|ABV72575.1|	71.43	1e-12	unknown [Heterocapsa rotundata]	-
214	CL3505.Contig1_All	1020	35253	33.9	0	37	10	9	3	0.93	8		0.901	8		0.967	8		0.889	8		gi|428172666|gb|EKX41573.1|	60.29	3e-88	hypothetical protein GUITHDRAFT_95930 [Guillardia theta CCMP2712]	K12524	1e-76	bifunctional aspartokinase / homoserine dehydrogenase 1 [EC:2.7.2.4 1.1.1.3]
215	CL2773.Contig4_All	1018	34531	30.7	1	34	15	6	3	1.048	13		1.133	14	*	0.722	14		0.842	14		gi|157093163|gb|ABV22236.1|	69.62	6e-97	triose-phosphate isomerase [Karlodinium veneficum]	K01803	3e-59	triosephosphate isomerase (TIM) [EC:5.3.1.1]
215	comp65414_c1_orf1	1018	46591	21.5	1	34	15	6	3
216	comp62779_c0_orf1	1016	43926	39	0	27	12	11	5	0.898	8		1.077	8		0.786	8		1.155	8		gi|397595128|gb|EJK56397.1|	54.9	1e-06	hypothetical protein THAOC_23720, partial [Thalassiosira oceanica]	K02838	3e-26	ribosome recycling factor
217	CL629.Contig3_All	1008	97868	21.2	0	55	4	14	1	1.058	3		0.954	3		0.406	3	*	0.664	3	*	gi|58613541|gb|AAW79357.1|	81.7	0	chloroplast transketolase [Heterocapsa triquetra]	K00615	0	transketolase [EC:2.2.1.1]
218	CL184.Contig2_All	1003	21663	46	2	32	9	6	1	1.084	8		1.088	8		0.897	8		0.931	8		gi|303274805|ref|XP_003056717.1|	60.37	1e-49	peroxiredoxin, bacteria-like protein [Micromonas pusilla CCMP1545]	K11187	5e-18	peroxiredoxin 5, atypical 2-Cys peroxiredoxin [EC:1.11.1.15]
218	CL2966.Contig6_All	1003	21677	46	2	32	9	6	1
218	CL184.Contig6_All	1003	21662	46	2	32	9	6	1
219	comp65047_c0_orf2	1003	29130	45.6	0	55	17	8	4	1.172	11		0.938	11		1.181	11		0.428	11	*	gi|193890999|gb|ACF28653.1|	46.34	1e-25	hypothetical protein [Amphidinium carterae]	-
220	CL353.Contig1_All	1001	18397	42.3	1	23	2	4	1	-	1		-	1		-	1		-	1		gi|299830340|ref|YP_003734555.1|	60	1e-33	photosystem II cytochrome c550 [Kryptoperidinium foliaceum]	K02720	1e-30	photosystem II cytochrome c550
220	comp60649_c1_orf1	1001	20179	37.3	1	23	2	4	1
221	CL5138.Contig3_All	1001	52805	44.8	0	55	11	14	4	0.946	8		0.932	8		1.329	8	*	1.39	8	*	gi|145351391|ref|XP_001420064.1|	54.5	2e-108	ATP sulfurylase (sulfate adenylyltransferase) [Ostreococcus lucimarinus CCE9901]	K00958	2e-109	sulfate adenylyltransferase [EC:2.7.7.4]
222	Unigene767_All	1000	23937	48.7	2	33	32	7	6	0.732	27		0.863	27		0.822	27	*	0.824	27		gi|397576494|gb|EJK50289.1|	29.46	1e-07	hypothetical protein THAOC_30761 [Thalassiosira oceanica]	-
222	Unigene23929_All	1000	20864	57.2	2	33	32	7	6
222	comp73946_c0_orf1	1000	31419	36	2	33	32	7	6
223	comp67562_c0_orf1	999	57730	43.5	0	47	36	18	12	0.983	25		0.982	24		0.777	24	*	0.702	25	*	gi|413937839|gb|AFW72390.1|	65.74	6e-35	hypothetical protein ZEAMMB73_528334 [Zea mays]	K01900	4e-120	succinyl-CoA synthetase beta subunit [EC:6.2.1.4 6.2.1.5]
224	CL61.Contig11_All	997	13300	72.6	0	54	4	4	1	1.321	4	*	0.747	4	*	0.79	4		0.603	4	*	-	-	-	-	-
225	Unigene1034_All	991	18998	42.3	0	24	3	4	1	0.982	3		1.613	3		1.323	3		0.979	3		-	-	-	-	-
226	comp66204_c0_orf1	988	63966	26.1	0	50	38	10	8	0.879	21	*	0.865	21	*	0.472	21	*	0.587	21		gi|54399510|gb|AAV34145.1|	95.38	0	EF-1 alpha-like protein [Heterocapsa triquetra]	K03231	0	elongation factor 1-alpha
227	CL1376.Contig1_All	986	19320	16.9	2	25	25	2	2	1.124	24	*	0.998	24		1.161	24		1.134	24		gi|319997196|gb|ADV91192.1|	85.51	9e-66	mitochondrial ATP synthase F1 delta subunit [Karlodinium veneficum]	K02134	2e-12	F-type H+-transporting ATPase subunit delta [EC:3.6.3.14]
227	comp50557_c0_orf1	986	23393	13.5	2	25	25	2	2
227	Unigene44050_All	986	19335	16.8	2	25	25	2	2
228	CL2344.Contig8_All	982	23099	25.1	1	45	3	5	1	0.852	3	*	1.006	3		1.008	3		1.3	3		-	-	-	-	-
228	Unigene14380_All	982	23372	24.7	1	45	3	5	1
229	CL6186.Contig1_All	980	31088	44.1	2	27	4	8	2	0.87	4		0.897	4		0.898	4	*	0.817	4		gi|449471554|ref|XP_004153343.1|	61.63	5e-58	PREDICTED: 3-oxoacyl-[acyl-carrier-protein] reductase FabG-like [Cucumis sativus]	K00059	8e-46	3-oxoacyl-[acyl-carrier protein] reductase [EC:1.1.1.100]
229	comp53986_c0_orf1	980	43465	30.1	2	27	4	8	2
229	CL6186.Contig3_All	980	31077	44.1	2	27	4	8	2
230	Unigene54_All	980	23077	26.3	0	39	11	5	2	1.057	7		0.87	7		0.907	7		1.097	7		gi|145341292|ref|XP_001415747.1|	46.51	8e-06	F-ATPase family transporter: protons (mitochondrial) [Ostreococcus lucimarinus CCE9901]	K02109	7e-12	F-type H+-transporting ATPase subunit b [EC:3.6.3.14]
231	Unigene16891_All	980	33175	25.5	0	52	10	6	3	0.767	8	*	0.989	8		1.206	8	*	0.933	8		gi|323452479|gb|EGB08353.1|	57.75	2e-59	hypothetical protein AURANDRAFT_78109 [Aureococcus anophagefferens]	K09584	9e-22	protein disulfide-isomerase A6 [EC:5.3.4.1]
232	CL1548.Contig8_All	979	19411	46.4	0	45	14	6	2	0.879	10		0.904	10		0.833	10	*	0.898	10		-	-	-	-	-
233	comp62631_c0	975	108921	18.3	0	42	10	13	3	0.868	6		0.913	6		1.408	6	*	1.353	6	*	-	-	-	-	-
234	comp62904_c0	974	35914	49.2	0	35	35	11	11	1.109	24		0.999	24		1.138	24		1.169	24	*	-	-	-	-	-
235	comp64608_c0_orf1	973	26500	37.3	0	27	16	7	3	0.775	10	*	0.936	12		1.253	12	*	1.249	12	*	gi|58613603|gb|AAW79388.1|	65.12	6e-27	unknown protein [Heterocapsa triquetra]	-
236	comp67983_c0_orf1	972	22933	50.5	0	59	32	7	5	0.867	23	*	0.997	22		1.213	23	*	1.268	23	*	gi|157093225|gb|ABV22267.1|	72	2e-36	conserved hypothetical protein [Karlodinium veneficum]	-
237	CL5482.Contig2_All	969	20470	33.7	1	27	5	4	2	0.808	3		0.819	3		0.734	3	*	0.512	3	*	gi|125562382|gb|EAZ07830.1|	45.16	1e-08	hypothetical protein OsI_30089 [Oryza sativa Indica Group]	K01802	4e-20	peptidylprolyl isomerase [EC:5.2.1.8]
237	comp32758_c0_orf1	969	27588	24.6	1	27	5	4	2
238	CL4300.Contig1_All	969	17955	45.4	1	29	29	6	6	1.247	23	*	1.135	23	*	1.005	23		1.072	23		gi|323453584|gb|EGB09455.1|	75.38	1e-53	hypothetical protein AURANDRAFT_24204 [Aureococcus anophagefferens]	K02957	8e-52	small subunit ribosomal protein S15Ae
238	comp60429_c0_orf1	969	21193	39.6	1	29	29	6	6
239	CL1685.Contig4_All	967	98619	21.2	1	52	1	14	1	-	1		-	1		-	1		-	1		gi|58613541|gb|AAW79357.1|	81.84	0	chloroplast transketolase [Heterocapsa triquetra]	K00615	0	transketolase [EC:2.2.1.1]
239	comp65971_c0_orf1	967	102719	20.3	1	52	1	14	1
240	comp76337_c0_orf1	967	34372	36.7	0	45	42	12	11	0.91	29		1.065	29		1.131	29	*	1.003	29		gi|307108176|gb|EFN56417.1|	36.48	4e-14	hypothetical protein CHLNCDRAFT_13502, partial [Chlorella variabilis]	K02717	7e-15	photosystem II oxygen-evolving enhancer protein 2
241	CL98.Contig7_All	963	23231	27.3	2	75	41	5	2	0.953	38		1.175	38		0.988	39		0.883	38		gi|27450755|gb|AAO14680.1|AF508261_1	96.88	1e-10	chlorophyll A-C binding protein [Pyrocystis lunula]	K08907	5e-12	light-harvesting complex I chlorophyll a/b binding protein 1
241	Unigene67359_All	963	19715	32.9	2	75	41	5	2
241	comp64826_c0_orf1	963	19159	34	2	75	41	5	2
242	comp82071_c0_orf1	963	39795	28.6	0	24	24	8	8	1.119	21	*	1.091	21	*	1.301	21	*	1.056	21		gi|323448447|gb|EGB04345.1|	77.04	7e-87	hypothetical protein AURANDRAFT_32730 [Aureococcus anophagefferens]	K01358	1e-65	ATP-dependent Clp protease, protease subunit [EC:3.4.21.92]
243	CL8028.Contig3_All	961	50621	28.5	0	35	9	8	3	0.893	6		1.32	6		0.548	6	*	0.472	6	*	gi|361068381|gb|AEW08502.1|	60	2e-07	Pinus taeda anonymous locus CL134Contig1_02 genomic sequence	K00831	3e-107	phosphoserine aminotransferase [EC:2.6.1.52]
244	comp67514_c0_orf1	953	50799	28.3	0	44	44	10	10	1.141	27		1.16	27		0.895	27		0.891	26	*	gi|302799198|ref|XP_002981358.1|	46.97	1e-23	hypothetical protein SELMODRAFT_7664 [Selaginella moellendorffii]	K02871	4e-31	large subunit ribosomal protein L13
245	CL1266.Contig5_All	952	35403	33.5	2	31	18	6	3	0.952	16		1.189	16	*	1.123	16	*	1.019	16		-	-	-	-	-
245	CL1292.Contig5_All	952	34772	33.9	2	31	18	6	3
245	comp62672_c0_orf1	952	29331	40.1	2	31	18	6	3
246	CL551.Contig1_All	951	45025	22.2	1	49	8	7	2	0.943	8		0.887	8		0.938	8	*	0.913	8		gi|58613519|gb|AAW79346.1|	60.9	1e-109	chloroplast photosystem I subunit XI [Heterocapsa triquetra]	K02699	7e-22	photosystem I subunit XI
246	CL551.Contig9_All	951	44965	22.2	1	49	8	7	2
247	comp35341_c0	948	17016	13.6	0	38	1	2	1	-			-			-			-			-	-	-	-	-
248	CL98.Contig6_All	944	19575	34	0	46	12	4	1	0.967	11		1.087	11	*	1.05	10		0.906	11		gi|53748880|dbj|BAD52338.1|	85.9	9e-33	chlorophyll a/c- binding protein [Alexandrium tamarense]	K08907	5e-13	light-harvesting complex I chlorophyll a/b binding protein 1
249	CL2009.Contig2_All	944	69871	24.6	3	38	4	12	4	1.26	2		1.39	2		0.452	2		0.797	2		gi|57283362|emb|CAG26756.1|	75.33	7e-62	putative geranylgeranyl reductase [Silene latifolia]	K10960	2e-162	geranylgeranyl reductase [EC:1.3.1.83]
249	comp65765_c0_orf1	944	70835	24.1	3	38	4	12	4
249	CL3076.Contig1_All	944	68512	25.1	3	38	4	12	4
249	CL3076.Contig3_All	944	70207	24.6	3	38	4	12	4
250	comp64684_c1_orf1	934	68249	33.7	0	39	3	14	2	1.034	2		0.642	2		0.63	2		0.812	2		gi|319997158|gb|ADV91173.1|	61.72	3e-41	mitochondrial ubiquinol cytochrome c oxidoreductase core alpha subunit-like protein 4, partial [Karlodinium veneficum]	K01412	1e-53	mitochondrial processing peptidase [EC:3.4.24.64]
251	CL1321.Contig2_All	925	38633	63	1	44	2	14	2	0.905	2		0.873	2		0.796	2		0.915	2		gi|237653|gb|AAB20117.1|	73.91	3e-10	NADH-enoyl ACP reductase [Brassica napus, Peptide Partial, 45 aa]	K00208	4e-103	enoyl-[acyl-carrier protein] reductase I [EC:1.3.1.9]
251	comp52717_c0_orf1	925	49544	46.8	1	44	2	14	2
252	comp67109_c0_orf1	923	29263	39.1	0	41	3	7	1	1.001	2		1.135	2	*	1.218	2		1.324	2		gi|325186786|emb|CCA21332.1|	73.46	3e-59	ADPribosylation factor family putative [Albugo laibachii Nc14]	K07944	1e-53	ADP-ribosylation factor-like 3
253	comp70410_c0_orf1	921	32992	55.9	0	38	38	12	12	1.217	26	*	1.107	26	*	0.956	26		1.061	26		gi|397622487|gb|EJK66699.1|	79.09	1e-45	hypothetical protein THAOC_12355 [Thalassiosira oceanica]	K02729	3e-88	20S proteasome subunit alpha 5 [EC:3.4.25.1]
254	CL61.Contig10_All	920	12890	35.7	1	41	19	4	2	1.032	13		0.873	14		0.836	14		0.928	14		-	-	-	-	-
254	CL61.Contig9_All	920	9220	52.2	1	41	19	4	2
255	Unigene87517_All	918	99116	25.9	0	39	2	15	1	0.896	2		1.691	2		1.148	2	*	0.875	2		-	-	-	-	-
256	Unigene67842_All	916	54228	14.2	0	18	6	3	1	0.816	5		0.754	5		0.793	5		0.836	5		-	-	-	-	-
257	Unigene73451_All	915	58790	18.2	0	57	5	7	1	1.133	3		1.107	3		1.103	3		1.113	3		gi|58613553|gb|AAW79363.1|	73.93	2e-170	chloroplast light harvesting complex protein [Heterocapsa triquetra]	K08910	3e-11	light-harvesting complex I chlorophyll a/b binding protein 4
258	comp64133_c0_orf1	911	43388	43.4	0	37	37	12	12	0.862	26	*	0.989	26		0.829	26	*	1.037	26		gi|55296341|dbj|BAD68257.1|	43.18	2e-06	putative ankyrin repeat protein E4_8 [Oryza sativa Japonica Group]	K06694	2e-11	26S proteasome non-ATPase regulatory subunit 10
259	CL539.Contig16_All	911	17029	39.4	0	25	9	4	1	0.742	6	*	0.83	6		1.295	6		1.341	6	*	gi|58613613|gb|AAW79393.1|	62.77	5e-28	unknown protein [Heterocapsa triquetra]	-
260	comp64272_c0_orf1	910	28994	24	0	51	6	6	1	1.092	2	*	1.034	2		0.733	2		0.721	2	*	gi|58613551|gb|AAW79362.1|	72.56	1e-68	chloroplast light harvesting complex protein [Heterocapsa triquetra]	K08907	6e-11	light-harvesting complex I chlorophyll a/b binding protein 1
261	CL5002.Contig7_All	909	33671	34.1	1	63	5	8	3	0.929	4		0.758	4		1.024	4		0.746	4		gi|414878425|tpg|DAA55556.1|	56.9	1e-09	TPA: putative RNA-binding zinc finger family protein [Zea mays]	K14525	3e-29	ribonucleases P/MRP protein subunit RPP25 [EC:3.1.26.5]
261	CL5002.Contig8_All	909	49949	22.8	1	63	5	8	3
262	CL400.Contig8_All	906	42844	36.5	0	27	1	8	1	-	1		-	1		-	1		-	1		gi|319997144|gb|ADV91166.1|	81.13	2e-151	mitochondrial malate dehydrogenase (NAD)-like protein 4 [Karlodinium veneficum]	K00026	3e-105	malate dehydrogenase [EC:1.1.1.37]
263	comp61688_c0	905	102013	19.8	0	49	35	16	13	0.924	23		0.864	23	*	1.353	23	*	1.192	22	*	-	-	-	-	-
264	comp62872_c0_orf1	904	44167	31.8	0	35	35	8	8	1.011	20		0.99	20		0.85	20	*	0.894	20		gi|301095349|ref|XP_002896775.1|	48.13	1e-65	60S acidic ribosomal protein P0 [Phytophthora infestans T30-4]	K02941	4e-61	large subunit ribosomal protein LP0
265	CL3369.Contig2_All	901	31899	51.3	0	54	7	12	3	1.221	4	*	1.397	4		1.24	4	*	0.928	4		gi|255079982|ref|XP_002503571.1|	67.54	8e-68	predicted protein [Micromonas sp. RCC299]	K00939	5e-73	adenylate kinase [EC:2.7.4.3]
266	Unigene69583_All	899	33388	17.8	0	46	4	4	1	0.821	3	*	0.985	3		1.179	3		0.953	3		gi|157093197|gb|ABV22253.1|	57.99	4e-51	protein disulfide-isomerase-like protein EhSep2 precursor [Karlodinium veneficum]	K09584	7e-22	protein disulfide-isomerase A6 [EC:5.3.4.1]
267	CL203.Contig2_All	899	11296	49.4	1	18	2	4	1	0.874	2		0.823	2		1.465	2		1.171	2		gi|195648068|gb|ACG43502.1|	61.7	8e-07	glycine-rich protein 2b [Zea mays]	K09250	6e-10	cellular nucleic acid-binding protein
267	CL1243.Contig6_All	899	15024	38.1	1	18	2	4	1
268	CL2831.Contig2_All	893	30942	34.2	0	68	5	8	1	0.823	2	*	0.945	2		1.549	2	*	1.208	2		gi|414878426|tpg|DAA55557.1|	56.14	8e-10	TPA: putative RNA-binding zinc finger family protein, partial [Zea mays]	K14525	3e-29	ribonucleases P/MRP protein subunit RPP25 [EC:3.1.26.5]
269	comp68063_c0_orf1	893	50445	26	0	38	38	8	8	0.972	33		1.027	33		1.185	33		1.134	33		gi|222873396|gb|EEF10527.1|	35.92	4e-06	predicted protein [Populus trichocarpa]	-
270	comp62557_c0_orf1	892	62997	26.6	0	51	2	12	1	0.768	2		0.821	2		1.034	2		0.855	2		gi|414883760|tpg|DAA59774.1|	61.98	1e-35	TPA: hypothetical protein ZEAMMB73_492454 [Zea mays]	K02930	1e-116	large subunit ribosomal protein L4e
271	comp64114_c0_orf1	891	15279	38.6	0	28	7	4	2	0.985	2		1.404	2	*	1.424	2		1.017	2		gi|157783529|gb|ABV72572.1|	78.69	5e-23	unknown [Heterocapsa rotundata]	-
272	comp65331_c0_orf1	889	56708	28.6	0	48	39	12	10	0.989	25		1.052	25		0.833	25	*	0.881	25	*	gi|428185633|gb|EKX54485.1|	24.27	4e-09	hypothetical protein GUITHDRAFT_59871, partial [Guillardia theta CCMP2712]	-
273	comp31999_c0_orf1	887	53880	13.2	1	29	29	5	5	0.786	25	*	0.976	25		0.715	25		0.767	25		gi|60222962|dbj|BAD90034.1|	99.72	0	photosystem II CP43 protein [Alexandrium catenella]	K02705	2e-159	photosystem II CP43 chlorophyll apoprotein
273	Unigene55668_All	887	53880	13.2	1	29	29	5	5
274	CL490.Contig3_All	885	30028	25.1	6	52	52	5	5	1.114	27		0.867	27	*	1.228	27	*	0.862	27		-	-	-	-	-
274	CL490.Contig6_All	885	27259	28.1	6	52	52	5	5
274	Unigene81896_All	885	30550	24.8	6	52	52	5	5
274	CL3231.Contig4_All	885	28123	27.1	6	52	52	5	5
274	comp65314_c0	885	29217	25.1	6	52	52	5	5
274	CL3231.Contig3_All	885	27974	26.8	6	52	52	5	5
274	Unigene81897_All	885	31208	24.4	6	52	52	5	5
275	CL1392.Contig5_All	884	28177	41.5	1	49	5	8	1	0.833	4	*	0.965	4		1.026	4		0.827	4		gi|317134945|gb|ADV03035.1|	79.23	9e-86	ribosomal protein L18A [Karlodinium veneficum]	K02882	3e-58	large subunit ribosomal protein L18Ae
275	Unigene61088_All	884	28211	41.5	1	49	5	8	1
276	Unigene53_All	883	19503	48.6	1	40	12	7	4	0.836	7		0.77	7		1.056	7		1.266	7		gi|118411109|ref|YP_874503.1|	36.25	1e-10	ATP synthase CF0 B' chain subunit II [Thalassiosira pseudonana]	K02109	5e-13	F-type H+-transporting ATPase subunit b [EC:3.6.3.14]
276	CL1104.Contig5_All	883	19439	48.6	1	40	12	7	4
277	comp63311_c0	882	78659	12.6	0	18	6	4	2	0.849	5		0.72	5	*	0.745	5		0.747	5		-	-	-	-	-
278	comp62760_c0	879	34988	33.3	0	28	16	6	3	1.108	9		0.943	9		0.981	9		1.211	9		-	-	-	-	-
279	comp63682_c0_orf1	878	140140	19.1	0	47	5	17	2	0.677	4	*	1.055	4		0.818	4		0.636	4		gi|104640725|gb|ABF73001.1|	82.35	7e-92	plastid Clp protease protein precursor [Karenia brevis]	K03696	0	ATP-dependent Clp protease ATP-binding subunit ClpC
280	CL4084.Contig2_All	870	54212	35.3	0	35	6	12	2	1.114	5		0.955	6		0.999	6		1.233	6		gi|319997158|gb|ADV91173.1|	61.72	2e-41	mitochondrial ubiquinol cytochrome c oxidoreductase core alpha subunit-like protein 4, partial [Karlodinium veneficum]	K01412	2e-51	mitochondrial processing peptidase [EC:3.4.24.64]
281	CL4181.Contig1_All	868	31531	48.6	1	41	41	8	8	0.788	27	*	0.924	27		1.262	27	*	1.076	27	*	gi|112253407|gb|ABI14291.1|	81.48	1e-103	conserved hypothetical protein [Pfiesteria piscicida]	-
281	comp33726_c0_orf1	868	34476	42.9	1	41	41	8	8
282	Unigene32382_All	868	29714	47.9	1	44	9	10	1	1.095	4		1.147	4		0.638	4	*	0.665	4		gi|224154183|ref|XP_002337443.1|	83.93	4e-19	predicted protein [Populus trichocarpa]	K02985	2e-89	small subunit ribosomal protein S3e
282	comp65855_c0_orf1	868	35147	38.1	1	44	9	10	1
283	CL5002.Contig5_All	867	26844	39.1	0	69	6	8	1	-			-			-			-			gi|414878426|tpg|DAA55557.1|	56.14	5e-10	TPA: putative RNA-binding zinc finger family protein, partial [Zea mays]	K14525	2e-29	ribonucleases P/MRP protein subunit RPP25 [EC:3.1.26.5]
284	CL3431.Contig1_All	867	57360	28.9	2	40	38	10	8	0.991	29		0.99	29		0.727	29	*	0.783	29	*	gi|54300498|gb|AAV32824.1|	98.44	0	alpha-tubulin [Peridinium foliaceum]	K07374	0	tubulin alpha
284	CL3431.Contig2_All	867	57376	28.9	2	40	38	10	8
284	comp66166_c0_orf1	867	61799	26.9	2	40	38	10	8
285	Unigene66504_All	866	33651	43.2	1	33	33	8	8	1.077	23		1.186	23	*	1.007	23		0.972	23		gi|414865137|tpg|DAA43694.1|	62.6	5e-40	TPA: hypothetical protein ZEAMMB73_913533 [Zea mays]	K02730	1e-81	20S proteasome subunit alpha 1 [EC:3.4.25.1]
285	comp69593_c0_orf1	866	35528	40.8	1	33	33	8	8
286	CL7646.Contig2_All	864	32123	41.1	0	26	14	8	5	0.956	13		0.845	13		1.147	13		1.16	13	*	-	-	-	-	-
287	CL7207.Contig2_All	862	14090	36.4	1	25	4	3	1	-	1		-	1		-	1		-	1		gi|157783529|gb|ABV72572.1|	78.69	3e-23	unknown [Heterocapsa rotundata]	-
287	Unigene8056_All	862	13305	37.9	1	25	4	3	1
288	CL3106.Contig4_All	859	9296	66.2	0	34	15	5	2	0.968	11		0.836	11	*	0.486	11	*	0.48	11	*	gi|301120179|ref|XP_002907817.1|	59.18	3e-08	choline dehydrogenase, putative [Phytophthora infestans T30-4]	K08248	1e-07	mandelonitrile lyase [EC:4.1.2.10]
289	Unigene41273_All	857	27526	41.9	1	30	30	7	7	0.855	21	*	0.996	21		0.941	22		0.927	22	*	gi|298712872|emb|CBJ33389.1|	29.03	6e-07	conserved unknown protein [Ectocarpus siliculosus]	-
289	comp48651_c0_orf1	857	35037	31.8	1	30	30	7	7
290	CL41.Contig7_All	857	54469	18	0	66	4	8	2	-	1		-	1		-	1		-	1		gi|58613573|gb|AAW79373.1|	64.88	1e-59	chloroplast light harvesting complex protein [Heterocapsa triquetra]	K08907	1e-17	light-harvesting complex I chlorophyll a/b binding protein 1
291	CL1392.Contig2_All	855	28150	41.5	0	50	6	8	1	0.735	4	*	0.944	4		1.047	3		0.821	4		gi|317134945|gb|ADV03035.1|	79.23	5e-86	ribosomal protein L18A [Karlodinium veneficum]	K02882	5e-59	large subunit ribosomal protein L18Ae
292	CL196.Contig1_All	853	14857	69.6	1	17	2	7	1	1.121	2		1.472	2		1.161	2		1.068	2		gi|397611224|gb|EJK61232.1|	54.9	5e-07	hypothetical protein THAOC_18320 [Thalassiosira oceanica]	-
292	CL4707.Contig1_All	853	18021	56.7	1	17	2	7	1
293	comp70321_c0_orf1	851	71874	32.7	0	40	40	16	16	0.849	20	*	0.889	21	*	0.84	22		0.902	22		-	-	-	-	-
294	comp64299_c0_orf1	848	72053	27.7	0	40	8	15	4	1.333	7	*	1.036	7		0.727	7	*	0.773	7		gi|134037054|gb|ABO47867.1|	82.35	9e-18	40S ribosomal protein S8 [Alexandrium fundyense]	K01265	4e-65	methionyl aminopeptidase [EC:3.4.11.18]
295	comp68875_c0	848	40054	32	0	29	29	8	8	0.841	22	*	0.863	22	*	1.125	22	*	0.987	22		-	-	-	-	-
296	CL7412.Contig1_All	846	104977	22.7	0	44	4	14	1	0.94	3		0.906	3		0.616	3		0.854	3		gi|104640725|gb|ABF73001.1|	82.35	6e-92	plastid Clp protease protein precursor [Karenia brevis]	K03696	0	ATP-dependent Clp protease ATP-binding subunit ClpC
297	comp63547_c1_orf1	845	33020	27.2	0	34	26	5	3	1.316	14	*	1.075	14		0.874	14		1.003	14		gi|58613555|gb|AAW79364.1|	81.87	1e-80	chloroplast light harvesting complex protein [Heterocapsa triquetra]	K08910	9e-11	light-harvesting complex I chlorophyll a/b binding protein 4
298	CL3397.Contig2_All	843	113666	24.5	1	52	3	19	2	-	1		-	1		-	1		-	1		gi|397648276|gb|EJK78072.1|	74.85	0	hypothetical protein THAOC_00049 [Thalassiosira oceanica]	K01682	0	aconitate hydratase 2 / 2-methylisocitrate dehydratase [EC:4.2.1.3 4.2.1.99]
298	comp59709_c0_orf1	843	117859	23.5	1	52	3	19	2
299	CL853.Contig3_All	843	30393	17.8	2	29	29	5	5	1.026	25		1.047	25		1.479	25	*	1.073	25		-	-	-	-	-
299	Unigene66320_All	843	30393	17.8	2	29	29	5	5
299	Unigene58140_All	843	26197	21.1	2	29	29	5	5
300	CL236.Contig3_All	842	23306	21.8	0	40	11	3	1	0.963	6		1.182	6	*	1.084	6		1.124	6	*	gi|112253381|gb|ABI14278.1|	76.36	9e-70	translation elongation factor P [Pfiesteria piscicida]	K03263	2e-44	translation initiation factor 5A
301	CL1276.Contig2_All	841	58284	42.2	2	60	15	17	3	1.017	9		0.981	7		0.392	9	*	0.551	9	*	gi|58613475|gb|AAW79324.1|	84.58	0	phosphoglycerate kinase [Heterocapsa triquetra]	K00927	4e-117	phosphoglycerate kinase [EC:2.7.2.3]
301	comp66191_c0_orf1	841	63039	39.1	2	60	15	17	3
301	Unigene70862_All	841	58894	42.2	2	60	15	17	3
302	comp20162_c0_orf1	837	38854	24.8	0	35	35	6	6	1.113	23		1.008	23		1.173	23	*	1.184	23	*	gi|219121789|ref|XP_002181242.1|	43.26	2e-17	predicted protein [Phaeodactylum tricornutum CCAP 1055/1]	-
303	CL568.Contig4_All	836	12033	44	1	22	4	3	1	1.023	3		0.873	3		0.653	3		0.815	3		gi|37731771|gb|AAO13044.1|	97.06	9e-33	ribulose 1,5-bisphosphate carboxylase oxygenase form II [Prorocentrum minimum]	-
303	Unigene30149_All	836	15841	32.5	1	22	4	3	1
304	Unigene84416_All	834	65300	28	0	36	5	13	3	0.7	4		0.802	4	*	0.885	4		0.858	4		gi|414879080|tpg|DAA56211.1|	62.5	2e-99	TPA: putative DEAD-box ATP-dependent RNA helicase family protein [Zea mays]	K12823	4e-154	ATP-dependent RNA helicase DDX5/DBP2 [EC:3.6.4.13]
305	CL2831.Contig3_All	833	27509	31.7	0	63	1	7	1	-			-			-			-			gi|414878425|tpg|DAA55556.1|	56.9	1e-09	TPA: putative RNA-binding zinc finger family protein [Zea mays]	K14525	7e-25	ribonucleases P/MRP protein subunit RPP25 [EC:3.1.26.5]
306	Unigene57754_All	827	25017	35.9	1	61	3	7	2	-	1		-	1		-	1		-	1		gi|414878425|tpg|DAA55556.1|	55.17	7e-10	TPA: putative RNA-binding zinc finger family protein [Zea mays]	K14525	8e-31	ribonucleases P/MRP protein subunit RPP25 [EC:3.1.26.5]
306	comp75130_c0_orf1	827	27953	31.3	1	61	3	7	2
307	Unigene50282_All	827	18864	27.7	0	29	2	4	2	1.274	2		0.856	2		1.213	2		1.242	2		gi|145341292|ref|XP_001415747.1|	46.67	3e-06	F-ATPase family transporter: protons (mitochondrial) [Ostreococcus lucimarinus CCE9901]	K02109	5e-14	F-type H+-transporting ATPase subunit b [EC:3.6.3.14]
308	comp65143_c0_orf1	826	32495	20	0	27	27	3	3	1.121	27		0.937	27		1.043	27		1.033	27		gi|397612989|gb|EJK61973.1|	55.1	2e-06	hypothetical protein THAOC_17441, partial [Thalassiosira oceanica]	-
309	CL3369.Contig1_All	826	32231	53.8	1	52	5	12	3	-	1		-	1		-	1		-	1		gi|255079982|ref|XP_002503571.1|	67.54	1e-67	predicted protein [Micromonas sp. RCC299]	K00939	7e-74	adenylate kinase [EC:2.7.4.3]
309	CL3821.Contig2_All	826	36699	45.7	1	52	5	12	3
310	comp66210_c0_orf1	824	68208	28.8	0	41	7	11	4	0.696	6	*	0.488	6	*	0.451	5	*	0.412	6	*	gi|428170886|gb|EKX39807.1|	57.14	2e-11	hypothetical protein GUITHDRAFT_96532, partial [Guillardia theta CCMP2712]	K11517	2e-78	(S)-2-hydroxy-acid oxidase [EC:1.1.3.15]
311	CL2221.Contig2_All	820	25167	42.2	0	38	8	7	3	1.242	8	*	1.033	8		0.99	8		0.755	8	*	gi|157093561|gb|ABV22435.1|	74.14	3e-74	ADP-ribosylation factor-like protein 3 [Oxyrrhis marina]	K07944	1e-66	ADP-ribosylation factor-like 3
312	comp61827_c0_orf1	819	41364	35.4	0	43	12	10	4	1.006	7		1.033	7		1.62	7	*	1.292	7	*	gi|255966020|gb|ACU45295.1|	67.08	3e-86	prohibitin [Karlodinium veneficum]	-
313	CL2986.Contig1_All	818	61947	30	1	41	13	14	6	1.228	11		0.999	11		0.673	11	*	0.834	10	*	gi|297741203|emb|CBI32154.3|	51.38	3e-80	unnamed protein product [Vitis vinifera]	K11594	2e-110	ATP-dependent RNA helicase [EC:3.6.4.13]
313	comp48838_c0_orf1	818	70632	25.6	1	41	13	14	6
314	Unigene67857_All	818	72495	40	0	50	4	21	3	0.962	4		0.957	4		1.428	4		0.95	4		gi|414879080|tpg|DAA56211.1|	58.01	2e-83	TPA: putative DEAD-box ATP-dependent RNA helicase family protein [Zea mays]	K12823	3e-126	ATP-dependent RNA helicase DDX5/DBP2 [EC:3.6.4.13]
315	CL236.Contig1_All	817	23210	13.3	1	35	7	2	1	1.374	2		1.325	2		1.38	2		0.976	2		gi|112253381|gb|ABI14278.1|	77.58	1e-70	translation elongation factor P [Pfiesteria piscicida]	K03263	9e-46	translation initiation factor 5A
315	CL630.Contig4_All	817	23208	13.3	1	35	7	2	1
316	CL5138.Contig2_All	814	52997	52.9	1	48	4	14	4	1.105	4		0.771	4		0.859	3		1.366	4		gi|145351391|ref|XP_001420064.1|	54.24	1e-105	ATP sulfurylase (sulfate adenylyltransferase) [Ostreococcus lucimarinus CCE9901]	K00958	1e-106	sulfate adenylyltransferase [EC:2.7.7.4]
316	comp59078_c0_orf1	814	59449	45.8	1	48	4	14	4
317	CL7602.Contig2_All	812	25633	51.4	0	24	21	6	5	0.838	16		0.994	16		1.19	16		1.231	16	*	-	-	-	-	-
318	comp77093_c0_orf1	808	104029	18	0	32	19	11	9	0.985	14		0.932	14		1.446	14	*	1.384	14		gi|157783535|gb|ABV72575.1|	39.39	4e-06	unknown [Heterocapsa rotundata]	-
319	CL3623.Contig2_All	807	51861	19.7	1	38	12	7	2	1.066	6		1.024	6		0.67	6		0.617	6	*	gi|348677603|gb|EGZ17420.1|	40.51	2e-18	hypothetical protein PHYSODRAFT_498576 [Phytophthora sojae]	K00815	3e-06	tyrosine aminotransferase [EC:2.6.1.5]
319	CL7585.Contig1_All	807	51831	19.7	1	38	12	7	2
320	comp63619_c0_orf1	806	29398	18.4	0	29	1	4	1	-			-			-			-			gi|11465711|ref|NP_053855.1|	43.75	2e-09	ATP synthase CF0 B' subunit [Porphyra purpurea]	K02109	3e-12	F-type H+-transporting ATPase subunit b [EC:3.6.3.14]
321	Unigene38987_All	802	32823	58.6	1	26	26	10	10	1.092	18		1.057	18		1.37	18	*	1.283	18	*	gi|323456342|gb|EGB12209.1|	58.22	3e-63	hypothetical protein AURANDRAFT_19943 [Aureococcus anophagefferens]	K03969	6e-51	phage shock protein A
321	comp78444_c0_orf1	802	42954	42.6	1	26	26	10	10
322	Unigene60052_All	802	15281	31.9	1	18	2	4	1	-	1		-	1		-	1		-	1		gi|195609518|gb|ACG26589.1|	61.7	2e-07	glycine-rich protein 2b [Zea mays]	K09250	5e-10	cellular nucleic acid-binding protein
322	Unigene84953_All	802	9617	49.3	1	18	2	4	1
323	comp68158_c0_orf1	802	45473	36.3	0	30	30	9	9	1.016	19		1.136	18	*	1.174	19	*	0.966	19		gi|325183358|emb|CCA17820.1|	47.66	6e-22	30S ribosomal protein S9 putative [Albugo laibachii Nc14]	K02996	9e-23	small subunit ribosomal protein S9
324	CL5262.Contig2_All	799	21536	23	0	34	7	4	1	0.758	6		0.894	6		1.1	6		0.786	6		gi|58613431|gb|AAW79302.1|	44.44	1e-07	carbonic anhydrase [Isochrysis galbana]	-
325	comp25015_c0	799	45399	17.2	0	38	38	7	7	0.805	23		0.922	23		0.977	22		0.788	23	*	-	-	-	-	-
326	Unigene71320_All	796	52061	29.1	0	36	4	11	1	1.526	2	*	1.202	2	*	0.75	2		0.699	2		gi|99903657|gb|ABF68590.1|	92.99	0	chloroplast sedoheptulose-1,7-bisphosphatase [Lingulodinium polyedrum]	K01100	1e-124	sedoheptulose-bisphosphatase [EC:3.1.3.37]
327	comp66024_c0_orf1	795	85449	25.2	0	42	14	14	2	0.642	3	*	0.844	4		0.682	4	*	0.761	4	*	gi|371940793|dbj|BAL45373.1|	69.61	4e-39	phosphoenolpyruvate carboxykinase, partial [Rodgersia podophylla]	K01610	0	phosphoenolpyruvate carboxykinase (ATP) [EC:4.1.1.49]
328	comp26384_c0_orf1	795	72603	21.5	0	35	35	10	10	1.276	25	*	1.046	25		0.7	25		0.736	25		gi|11466379|ref|NP_038382.1|	40.53	3e-48	ribosomal protein S2 [Mesostigma viride]	K02967	4e-38	small subunit ribosomal protein S2
329	Unigene37566_All	792	33733	24.5	0	29	9	5	1	1.114	8		1.124	8	*	0.69	8	*	0.899	8		gi|223992735|ref|XP_002286051.1|	36.32	1e-27	predicted protein [Thalassiosira pseudonana CCMP1335]	-
330	CL910.Contig14_All	792	42145	25	2	57	1	8	1	-			-			-			-			gi|215809414|gb|ACJ70414.1|	76.74	3e-31	putative ribosomal protein S4 [Pinus sylvestris]	K02987	8e-92	small subunit ribosomal protein S4e
330	CL910.Contig5_All	792	39725	27	2	57	1	8	1
330	CL910.Contig4_All	792	40537	26.5	2	57	1	8	1
331	comp24669_c0_orf1	790	12524	50	0	45	18	4	2	1.029	15		0.876	15	*	1.109	15		1.131	15		gi|157093225|gb|ABV22267.1|	72.46	7e-22	conserved hypothetical protein [Karlodinium veneficum]	-
332	CL7412.Contig3_All	790	105443	26	0	44	4	16	3	-	1		-	1		-	1		-	1		gi|104640725|gb|ABF73001.1|	82.35	1e-91	plastid Clp protease protein precursor [Karenia brevis]	K03696	0	ATP-dependent Clp protease ATP-binding subunit ClpC
333	comp64575_c0_orf1	785	61858	33.3	0	36	21	13	6	0.822	15		0.85	15	*	0.809	14	*	0.834	15	*	gi|462399734|gb|EMJ05402.1|	64.84	2e-26	hypothetical protein PRUPE_ppa003401mg [Prunus persica]	K01756	5e-116	adenylosuccinate lyase [EC:4.3.2.2]
334	CL6524.Contig2_All	780	34973	16.6	0	21	10	3	1	1.167	10	*	1.101	10	*	0.86	10	*	0.941	10		gi|223992735|ref|XP_002286051.1|	33.78	5e-26	predicted protein [Thalassiosira pseudonana CCMP1335]	-
335	CL2221.Contig1_All	779	22439	43.4	0	36	7	6	3	0.962	5		0.909	5		0.974	5		0.72	5	*	gi|157093561|gb|ABV22435.1|	77.5	4e-69	ADP-ribosylation factor-like protein 3 [Oxyrrhis marina]	K07944	3e-61	ADP-ribosylation factor-like 3
336	CL3297.Contig6_All	772	37876	24.4	0	26	8	5	2	1.246	8	*	1.167	8		1.183	8	*	1.165	8		gi|45477176|sp|O80446.1|PDXL4_ARATH	77.36	2e-15	RecName: Full=Probable PDX1-like protein 4	K06215	4e-113	pyridoxine biosynthesis protein [EC:4.-.-.-]
337	Unigene56343_All	772	90672	21.6	0	40	23	12	7	0.911	14		1.11	14		1.381	14	*	1.3	14		-	-	-	-	-
338	comp53889_c0_orf1	771	30685	39.4	0	39	39	11	11	0.748	28	*	0.934	25	*	1.183	27	*	0.933	27		gi|126165888|ref|NP_683780.2|	43.75	6e-06	ATP synthase CF0 B subunit [Chaetosphaeridium globosum]	K02109	8e-07	F-type H+-transporting ATPase subunit b [EC:3.6.3.14]
339	CL3992.Contig4_All	770	38697	52	0	51	11	14	3	1.176	8		1.083	8		0.943	8		0.938	8		gi|460378453|ref|XP_004234986.1|	44.16	7e-10	PREDICTED: acyl-CoA-binding domain-containing protein 1-like [Solanum lycopersicum]	K06694	2e-09	26S proteasome non-ATPase regulatory subunit 10
340	CL910.Contig10_All	768	38806	36.3	3	55	1	9	1	-			-			-			-			gi|219881153|gb|ACL51779.1|	76.74	3e-31	putative ribosomal protein S4 [Pinus lambertiana]	K02987	5e-92	small subunit ribosomal protein S4e
340	CL910.Contig12_All	768	39413	36.3	3	55	1	9	1
340	CL910.Contig11_All	768	39082	36.3	3	55	1	9	1
340	CL1686.Contig6_All	768	39137	36.3	3	55	1	9	1
341	comp19704_c0_orf1	767	19405	41.8	0	28	28	6	6	1.219	20	*	1.06	20		0.996	20		1.165	20	*	gi|224002154|ref|XP_002290749.1|	49.59	7e-23	predicted protein [Thalassiosira pseudonana CCMP1335]	-
342	CL1062.Contig1_All	764	14542	37.6	2	27	10	3	1	0.985	7		1.035	7		0.709	7	*	0.774	7	*	gi|58618206|gb|AAW80668.1|	91.74	2e-53	chloroplast glyceraldehyde-3-phosphate dehydrogenase [Heterocapsa triquetra]	K00134	1e-27	glyceraldehyde 3-phosphate dehydrogenase [EC:1.2.1.12]
342	comp47400_c0_orf1	764	14436	38	2	27	10	3	1
342	CL8026.Contig1_All	764	13694	40.6	2	27	10	3	1
343	comp26660_c0	762	29215	29	0	22	21	6	5	0.919	15		0.757	14	*	0.999	14		0.994	15		-	-	-	-	-
344	CL1783.Contig1_All	759	51886	27.7	5	36	36	8	8	1.134	28	*	1.012	28		0.614	28	*	0.799	28		gi|397568971|gb|EJK46458.1|	65.99	8e-151	hypothetical protein THAOC_34874 [Thalassiosira oceanica]	K01758	6e-60	cystathionine gamma-lyase [EC:4.4.1.1]
344	comp65122_c0_orf1	759	57135	24.9	5	36	36	8	8
344	CL6325.Contig1_All	759	51819	27.7	5	36	36	8	8
344	CL1783.Contig2_All	759	56819	25.2	5	36	36	8	8
344	CL6325.Contig3_All	759	51819	27.7	5	36	36	8	8
344	CL1783.Contig3_All	759	56819	25.2	5	36	36	8	8
345	comp83309_c0_orf1	758	60826	31.4	0	32	32	12	12	0.971	21		0.992	21		0.656	21	*	0.735	21	*	gi|224088150|ref|XP_002335111.1|	53.57	3e-26	predicted protein [Populus trichocarpa]	K00006	1e-78	glycerol-3-phosphate dehydrogenase (NAD+) [EC:1.1.1.8]
346	comp69922_c0_orf1	757	45549	35.8	0	38	38	10	10	0.791	24		0.842	24		0.991	23		0.937	24		gi|168070622|ref|XP_001786877.1|	52	3e-10	predicted protein [Physcomitrella patens subsp. patens]	K02357	4e-11	elongation factor Ts
347	comp24681_c0_orf1	756	36316	27.7	1	36	2	8	1	-	1		-	1		-	1		-	1		gi|159476666|ref|XP_001696432.1|	78.57	4e-77	heat shock protein 70B [Chlamydomonas reinhardtii]	K03283	2e-74	heat shock 70kDa protein 1/8
347	Unigene77247_All	756	27432	38.9	1	36	2	8	1
348	comp73128_c0_orf1	755	79563	40.2	0	42	42	18	18	1.129	30		1.1	30	*	0.781	30		0.794	30	*	gi|308806610|ref|XP_003080616.1|	83.58	3e-60	nucleolar protein Nop56, putative (ISS) [Ostreococcus tauri]	K14564	2e-146	nucleolar protein 56
349	CL1705.Contig8_All	755	16726	52.7	1	40	11	5	3	1.008	7		1.021	7		1.063	7		1.118	7		gi|58613573|gb|AAW79373.1|	68.1	6e-42	chloroplast light harvesting complex protein [Heterocapsa triquetra]	K08907	5e-13	light-harvesting complex I chlorophyll a/b binding protein 1
349	comp33685_c1_orf1	755	17070	51.5	1	40	11	5	3
350	CL182.Contig3_All	755	33122	40.3	0	58	16	10	4	0.835	9	*	0.988	9		0.924	9		0.941	9		gi|326492686|dbj|BAJ90199.1|	35.92	6e-09	predicted protein [Hordeum vulgare subsp. vulgare]	-
351	CL874.Contig10_All	753	17253	23.7	6	29	13	3	2	1.102	12		1.067	12		0.974	12		0.884	11		gi|317134927|gb|ADV03026.1|	87.72	7e-54	ribosomal protein L32 [Karlodinium veneficum]	K02912	6e-38	large subunit ribosomal protein L32e
351	CL874.Contig2_All	753	21065	20.6	6	29	13	3	2
351	CL1365.Contig4_All	753	21051	20.6	6	29	13	3	2
351	comp64607_c0_orf1	753	24399	17	6	29	13	3	2
351	CL874.Contig4_All	753	20789	20.6	6	29	13	3	2
351	CL1365.Contig3_All	753	20780	20.6	6	29	13	3	2
351	CL874.Contig5_All	753	21042	20.6	6	29	13	3	2
352	CL2354.Contig6_All	753	67779	30.3	0	31	8	11	4	1.187	5		0.902	5		0.794	5		0.803	5		gi|371939986|dbj|BAL45420.1|	70.89	8e-27	phosphoenolpyruvate carboxykinase, partial [Mitella japonica]	K01610	1e-177	phosphoenolpyruvate carboxykinase (ATP) [EC:4.1.1.49]
353	CL3682.Contig2_All	751	36754	26.5	6	30	15	5	4	0.893	9		0.822	9		0.996	9		0.824	9		-	-	-	-	-
353	CL3682.Contig4_All	751	36564	26.3	6	30	15	5	4
353	CL3682.Contig3_All	751	38331	25.8	6	30	15	5	4
353	Unigene39717_All	751	35470	27.6	6	30	15	5	4
353	Unigene43049_All	751	34445	26.9	6	30	15	5	4
353	CL4413.Contig3_All	751	36412	26.4	6	30	15	5	4
353	comp65871_c0	751	37259	25.4	6	30	15	5	4
354	comp63536_c0_orf1	751	51379	22.3	0	34	34	8	8	0.973	22		0.922	22	*	0.845	22	*	0.926	22		gi|157093361|gb|ABV22335.1|	75.65	4e-147	cysteine synthase [Noctiluca scintillans]	K01738	1e-53	cysteine synthase A [EC:2.5.1.47]
355	CL376.Contig11_All	751	24627	49.2	5	42	18	7	4	1.324	14	*	1.227	14	*	1.181	15		1.172	15		gi|112253198|gb|ABI14188.1|	95.03	9e-99	ADP-ribosylation factor [Pfiesteria piscicida]	K07977	2e-87	Arf/Sar family, other
355	CL376.Contig2_All	751	24652	49.2	5	42	18	7	4
355	Unigene17274_All	751	24611	49.2	5	42	18	7	4
355	Unigene17444_All	751	24642	49.2	5	42	18	7	4
355	CL376.Contig7_All	751	24609	49.2	5	42	18	7	4
355	CL376.Contig17_All	751	24624	49.2	5	42	18	7	4
356	comp64784_c4_orf1	751	89267	25.2	0	27	11	12	6	0.569	8	*	0.666	8	*	0.925	8		0.929	8		gi|58613585|gb|AAW79379.1|	93.02	4e-16	probable fumerate reductase [Heterocapsa triquetra]	K00234	4e-11	succinate dehydrogenase (ubiquinone) flavoprotein subunit [EC:1.3.5.1]
357	CL345.Contig6_All	745	55087	28.1	0	40	2	9	1	-			-			-			-			gi|297741490|emb|CBI32622.3|	62.79	5e-41	unnamed protein product [Vitis vinifera]	K02930	2e-112	large subunit ribosomal protein L4e
358	Unigene49040_All	743	30845	46.8	1	35	35	11	11	1.229	21	*	1.115	21	*	1.149	21	*	1.032	21		gi|116786908|gb|ABK24293.1|	64.35	3e-82	unknown [Picea sitchensis]	K03428	3e-80	magnesium-protoporphyrin O-methyltransferase [EC:2.1.1.11]
358	comp81112_c0_orf1	743	32914	42.3	1	35	35	11	11
359	Unigene34681_All	743	29588	47.9	1	36	1	10	1	-			-			-			-			gi|224154183|ref|XP_002337443.1|	83.93	3e-19	predicted protein [Populus trichocarpa]	K02985	7e-89	small subunit ribosomal protein S3e
359	Unigene34682_All	743	29602	47.9	1	36	1	10	1
360	comp80781_c0_orf1	743	36529	46.3	0	33	33	11	11	1.179	26	*	1.038	26		1.09	25		1.12	26	*	gi|428176476|gb|EKX45360.1|	46.47	5e-33	hypothetical protein GUITHDRAFT_108628 [Guillardia theta CCMP2712]	-
361	CL2831.Contig4_All	742	25600	35.1	1	54	28	6	5	0.833	15	*	0.959	16		1.153	15	*	0.963	16		gi|414878425|tpg|DAA55556.1|	58.62	8e-10	TPA: putative RNA-binding zinc finger family protein [Zea mays]	K14525	4e-29	ribonucleases P/MRP protein subunit RPP25 [EC:3.1.26.5]
361	comp63930_c2_orf1	742	58874	16	1	54	28	6	5
362	comp73094_c0_orf1	742	71016	16	0	30	30	7	7	1.172	24		0.962	24		0.809	24		0.864	24		gi|323454611|gb|EGB10481.1|	43.98	2e-39	hypothetical protein AURANDRAFT_23158 [Aureococcus anophagefferens]	K04460	2e-65	protein phosphatase 5 [EC:3.1.3.16]
363	CL1879.Contig8_All	740	72210	35.4	1	43	1	15	1	-			-			-			-			gi|168019164|ref|XP_001762115.1|	68.35	0	predicted protein [Physcomitrella patens subsp. patens]	K04077	0	chaperonin GroEL
363	CL6768.Contig1_All	740	71692	35.4	1	43	1	15	1
364	CL926.Contig1_All	739	20321	28.9	4	64	64	5	5	0.864	18		0.895	17	*	1.106	17	*	0.931	18		gi|157783445|gb|ABV72530.1|	100	1e-37	ubiquitin [Heterocapsa triquetra]	K02927	4e-64	large subunit ribosomal protein L40e
364	CL8027.Contig2_All	739	12840	42.5	4	64	64	5	5
364	CL926.Contig6_All	739	13519	39.8	4	64	64	5	5
364	CL8027.Contig1_All	739	11276	47.4	4	64	64	5	5
364	Unigene58724_All	739	21426	26.4	4	64	64	5	5
365	comp63309_c0_orf1	738	47078	38.3	0	67	21	14	4	1.128	6	*	1.126	6		0.889	6		0.694	6		gi|242079845|ref|XP_002444691.1|	71.6	9e-28	hypothetical protein SORBIDRAFT_07g026085 [Sorghum bicolor]	K02936	5e-74	large subunit ribosomal protein L7Ae
366	CL2958.Contig3_All	738	29591	47.9	0	35	4	10	2	-			-			-			-			gi|224154183|ref|XP_002337443.1|	83.93	3e-19	predicted protein [Populus trichocarpa]	K02985	3e-88	small subunit ribosomal protein S3e
367	CL6499.Contig1_All	737	88751	31.1	0	43	1	19	1	-	1		-	1		-	1		-	1		-	-	-	-	-
368	comp48878_c1	737	79059	18.6	0	26	26	10	10	1.199	18	*	0.95	18		1.025	18		1.269	18		-	-	-	-	-
369	CL2473.Contig5_All	737	26123	35.7	2	27	3	4	1	0.887	3		0.68	3	*	1.01	3		0.645	3		gi|255966044|gb|ACU45307.1|	88.89	1e-44	60s ribosomal protein L25 [Rhodomonas sp. CCMP768]	K02893	2e-41	large subunit ribosomal protein L23Ae
369	Unigene36498_All	737	27335	32.9	2	27	3	4	1
369	comp59998_c0_orf1	737	26888	33.7	2	27	3	4	1
370	comp66494_c0_orf1	736	15217	30.8	0	52	10	4	1	1.159	7		1.174	7	*	1.382	7	*	1.049	7		gi|255079238|ref|XP_002503199.1|	72.31	8e-23	predicted protein [Micromonas sp. RCC299]	K00360	2e-13	nitrate reductase (NADH) [EC:1.7.1.1]
371	Unigene28216_All	735	20379	30.4	1	25	25	3	3	0.882	20	*	0.948	20		0.801	20	*	0.855	20		gi|460401893|ref|XP_004246450.1|	42.5	3e-09	PREDICTED: RNA-binding motif protein, X chromosome-like [Solanum lycopersicum]	K11294	2e-10	nucleolin
371	comp63704_c1_orf1	735	29435	22.6	1	25	25	3	3
372	CL184.Contig3_All	734	21693	45.4	0	22	10	5	1	1.062	6		1.276	6	*	1.031	6		0.957	6		gi|303274805|ref|XP_003056717.1|	60.37	4e-50	peroxiredoxin, bacteria-like protein [Micromonas pusilla CCMP1545]	K11187	3e-18	peroxiredoxin 5, atypical 2-Cys peroxiredoxin [EC:1.11.1.15]
373	CL661.Contig2_All	734	23502	19.7	0	39	10	5	2	0.764	8	*	0.973	8		1.292	8	*	1.011	8		-	-	-	-	-
374	Unigene49655_All	733	24304	52.5	1	22	22	9	9	2.579	18	*	2.495	18	*	5.173	18	*	4.808	18	*	gi|219129098|ref|XP_002184734.1|	39.6	1e-25	predicted protein [Phaeodactylum tricornutum CCAP 1055/1]	-
374	comp97601_c0_orf1	733	28388	44.1	1	22	22	9	9
375	CL103.Contig2_All	732	57823	26.4	0	39	9	11	5	1.07	3		0.983	3		0.872	3		0.764	3		gi|217074304|gb|ACJ85512.1|	67.36	1e-111	unknown [Medicago truncatula]	K00600	8e-173	glycine hydroxymethyltransferase [EC:2.1.2.1]
376	comp74262_c0_orf1	731	74698	25.5	1	32	32	11	11	1.115	22		1.184	23	*	0.849	23	*	0.795	23		gi|298712783|emb|CBJ48748.1|	56.73	5e-72	conserved unknown protein [Ectocarpus siliculosus]	K03033	6e-84	26S proteasome regulatory subunit N3
376	Unigene82256_All	731	69763	27.5	1	32	32	11	11
377	CL853.Contig8_All	731	35734	41.6	2	34	17	10	5	0.741	14		0.892	14	*	1.286	14	*	1.121	12		gi|326504442|dbj|BAJ91053.1|	44.57	3e-09	predicted protein [Hordeum vulgare subsp. vulgare]	K06694	3e-08	26S proteasome non-ATPase regulatory subunit 10
377	CL2741.Contig2_All	731	38613	37.6	2	34	17	10	5
377	comp66038_c0_orf1	731	37717	39.1	2	34	17	10	5
378	comp63611_c0_orf1	728	71849	23.9	0	38	5	10	2	1.124	3		1.054	3		0.909	3		0.758	3		gi|414587229|tpg|DAA37800.1|	76.12	4e-23	TPA: hypothetical protein ZEAMMB73_342493 [Zea mays]	K02925	1e-153	large subunit ribosomal protein L3e
379	CL2354.Contig2_All	727	61745	38.4	0	30	2	14	2	-	1		-	1		-	1		-	1		gi|371939986|dbj|BAL45420.1|	69.62	7e-27	phosphoenolpyruvate carboxykinase, partial [Mitella japonica]	K01610	5e-160	phosphoenolpyruvate carboxykinase (ATP) [EC:4.1.1.49]
380	CL874.Contig1_All	726	21017	20.6	3	23	7	3	2	1.163	5		0.803	5		1.197	5		0.832	5		gi|112253311|gb|ABI14243.1|	86.26	1e-55	60S ribosomal protein L32 [Pfiesteria piscicida]	K02912	8e-39	large subunit ribosomal protein L32e
380	CL874.Contig7_All	726	16402	25.2	3	23	7	3	2
380	CL1365.Contig7_All	726	21035	20.6	3	23	7	3	2
380	CL874.Contig8_All	726	21026	20.6	3	23	7	3	2
381	CL6669.Contig3_All	726	19405	52.5	1	31	7	7	1	0.613	6	*	0.927	6		1.178	6	*	1.049	6		gi|255965475|gb|ACU45042.1|	85.11	4e-70	unknown [Pfiesteria piscicida]	-
381	comp33789_c0_orf1	726	23487	42.3	1	31	7	7	1
382	Unigene39_All	725	44614	38.6	0	25	5	9	2	-	1		-	1		-	1		-	1		gi|319997144|gb|ADV91166.1|	70.9	2e-125	mitochondrial malate dehydrogenase (NAD)-like protein 4 [Karlodinium veneficum]	K00026	2e-97	malate dehydrogenase [EC:1.1.1.37]
383	Unigene51233_All	724	65532	38.4	0	35	31	17	15	0.936	24		0.9	24	*	1.306	24	*	1.16	25	*	-	-	-	-	-
384	Unigene15085_All	723	24544	30.9	0	21	7	4	1	1.565	6	*	1.365	6	*	1.091	6		0.802	6	*	gi|157093403|gb|ABV22356.1|	73.4	2e-38	conserved hypothetical protein [Noctiluca scintillans]	-
385	comp64265_c0_orf1	722	28059	31.3	0	37	17	6	3	0.952	15		1.045	15		0.946	15		0.976	15		gi|194466270|gb|ACF74364.1|	59.72	1e-12	thioredoxin fold [Arachis hypogaea]	K11187	2e-25	peroxiredoxin 5, atypical 2-Cys peroxiredoxin [EC:1.11.1.15]
386	CL7412.Contig7_All	722	117504	19.6	0	36	3	13	2	0.869	3		0.823	3		1.551	3	*	1.354	3		gi|104640725|gb|ABF73001.1|	79.41	7e-89	plastid Clp protease protein precursor [Karenia brevis]	K03696	0	ATP-dependent Clp protease ATP-binding subunit ClpC
387	CL227.Contig11_All	722	25360	31.3	11	36	8	6	2	0.966	7		0.984	8		1.114	7		1.151	8		gi|112253309|gb|ABI14242.1|	78.92	2e-67	60S ribosomal protein I21 [Pfiesteria piscicida]	K02889	2e-35	large subunit ribosomal protein L21e
387	CL227.Contig15_All	722	25371	31.3	11	36	8	6	2
387	CL3072.Contig7_All	722	25542	31.3	11	36	8	6	2
387	comp64815_c0_orf1	722	26842	28.7	11	36	8	6	2
387	CL227.Contig2_All	722	25491	31.3	11	36	8	6	2
387	CL227.Contig12_All	722	25409	31.3	11	36	8	6	2
387	CL227.Contig9_All	722	25175	31.3	11	36	8	6	2
387	CL227.Contig8_All	722	25409	31.3	11	36	8	6	2
387	CL3072.Contig12_All	722	25374	31.3	11	36	8	6	2
387	CL227.Contig4_All	722	25556	31.3	11	36	8	6	2
387	CL3072.Contig10_All	722	25309	31.3	11	36	8	6	2
387	CL227.Contig1_All	722	25344	31.3	11	36	8	6	2
388	CL1044.Contig14_All	721	39549	38.1	0	34	3	9	1	1.271	3	*	1.062	3		0.641	3		1.083	3		gi|197305868|gb|ACH59285.1|	72	7e-35	guanine nucleotide-binding beta subunit protein [Pseudotsuga menziesii]	K14753	3e-113	guanine nucleotide-binding protein subunit beta-2-like 1 protein
389	comp66087_c0_orf1	721	61852	34.8	0	34	2	13	2	0.788	2		0.668	2		0.85	2		0.971	2		gi|58613583|gb|AAW79378.1|	81.33	3e-104	calrectulin [Heterocapsa triquetra]	K08057	4e-80	calreticulin
390	comp68245_c0	720	100996	26.2	0	43	1	19	1	-			-			-			-			-	-	-	-	-
391	CL665.Contig5_All	716	59898	14.3	0	47	22	8	3	1.092	17		1.311	17		0.567	17	*	0.501	17		gi|193891007|gb|ACF28657.1|	88.24	4e-143	fructose 1,6 biphosphate aldolase [Amphidinium carterae]	K01624	7e-126	fructose-bisphosphate aldolase, class II [EC:4.1.2.13]
392	CL7585.Contig2_All	715	46915	22.4	0	33	7	7	2	0.922	2		1.245	2		0.596	2	*	0.815	2		gi|348677603|gb|EGZ17420.1|	41.14	3e-22	hypothetical protein PHYSODRAFT_498576 [Phytophthora sojae]	K00815	3e-10	tyrosine aminotransferase [EC:2.6.1.5]
393	comp69624_c0_orf1	714	115885	21.1	0	36	36	15	15	0.939	28		0.908	28	*	0.905	27	*	0.941	28		gi|302840562|ref|XP_002951836.1|	51.72	3e-08	hypothetical protein VOLCADRAFT_92400 [Volvox carteri f. nagariensis]	-
394	CL3524.Contig9_All	714	19140	57.9	0	40	19	8	3	0.823	9	*	0.868	9	*	0.848	9	*	0.815	9		gi|317134975|gb|ADV03050.1|	84.8	9e-44	ribosomal protein S17 [Amphidinium carterae]	K02962	2e-43	small subunit ribosomal protein S17e
395	CL1888.Contig1_All	712	19625	38.8	0	34	7	4	2	1.441	5	*	1.066	5		0.931	5		1.179	5		gi|303274805|ref|XP_003056717.1|	64.08	2e-43	peroxiredoxin, bacteria-like protein [Micromonas pusilla CCMP1545]	K11187	2e-19	peroxiredoxin 5, atypical 2-Cys peroxiredoxin [EC:1.11.1.15]
396	Unigene57438_All	712	23204	48.2	1	28	16	9	7	0.792	13	*	0.984	13		1.09	13		1.151	13		gi|108773229|ref|YP_635718.1|	38.24	7e-06	CF0 subunit I of ATP synthase [Chara vulgaris]	K02109	8e-07	F-type H+-transporting ATPase subunit b [EC:3.6.3.14]
396	comp69538_c0_orf1	712	31447	32.3	1	28	16	9	7
397	CL2384.Contig3_All	709	24196	49.4	2	19	2	6	1	0.747	2		1.016	2		1.196	2		0.881	2		gi|219124157|ref|XP_002182377.1|	57.14	7e-07	predicted protein [Phaeodactylum tricornutum CCAP 1055/1]	K03386	2e-13	peroxiredoxin (alkyl hydroperoxide reductase subunit C) [EC:1.11.1.15]
397	CL2384.Contig6_All	709	24264	49.4	2	19	2	6	1
397	CL2384.Contig5_All	709	24254	49.4	2	19	2	6	1
398	comp68238_c0	708	30860	33.6	0	42	42	7	7	0.78	25	*	0.82	25		1.093	25	*	0.912	25		-	-	-	-	-
399	CL7580.Contig2_All	707	26265	65.2	1	37	11	11	6	1.128	6		1.089	6		1.03	6		0.923	6		gi|319997198|gb|ADV91193.1|	66.31	2e-68	mitochondrial ATP synthase oligomycin sensitivity-conferring protein, partial [Karlodinium veneficum]	K02137	6e-20	F-type H+-transporting ATPase oligomycin sensitivity conferral protein [EC:3.6.3.14]
399	comp62992_c0_orf1	707	33997	47.5	1	37	11	11	6
400	Unigene47619_All	704	35283	51.3	0	24	7	9	4	1.246	7		1.271	7	*	1.453	7		2.253	7	*	gi|242048766|ref|XP_002462129.1|	45.98	4e-06	hypothetical protein SORBIDRAFT_02g019711 [Sorghum bicolor]	K06694	5e-07	26S proteasome non-ATPase regulatory subunit 10
401	comp59032_c1_orf1	704	54263	24.8	0	30	13	8	4	1.048	8		1.01	8		1.107	7	*	1.047	8		gi|57335935|emb|CAH25369.1|	64.29	7e-55	putative aspartate-semialdehyde dehydrogenase [Guillardia theta]	K00133	3e-63	aspartate-semialdehyde dehydrogenase [EC:1.2.1.11]
402	CL5274.Contig1_All	703	58369	31.6	1	33	27	12	10	0.954	24		0.911	24	*	0.681	24	*	0.915	24	*	gi|319997152|gb|ADV91170.1|	84.09	2e-15	mitochondrial ubiquinol cytochrome c oxidoreductase core beta subunit-like protein 1, partial [Karlodinium veneficum]	K01412	1e-80	mitochondrial processing peptidase [EC:3.4.24.64]
402	comp67495_c0_orf1	703	62122	29.8	1	33	27	12	10
403	comp64022_c0	703	98453	19.7	0	44	37	14	11	0.807	23		0.844	23		1.407	23		1.24	23		-	-	-	-	-
404	CL3899.Contig5_All	702	27555	43.7	0	24	3	9	1	0.778	3		0.908	3		0.773	3		0.901	3		gi|112253632|gb|ABI14401.1|	67.93	4e-64	single domain cyclophilin-type peptidyl-prolyl cis-trans protein [Prorocentrum minimum]	K12736	5e-23	peptidylprolyl isomerase domain and WD repeat-containing protein 1 [EC:5.2.1.8]
405	CL1335.Contig2_All	701	23641	34.2	5	20	8	6	3	1	6		1.043	6		1.022	6		1.3	6		-	-	-	-	-
405	Unigene7049_All	701	27569	29.3	5	20	8	6	3
405	comp74864_c0	701	24308	32.8	5	20	8	6	3
405	comp66502_c0	701	26721	29.5	5	20	8	6	3
405	Unigene73247_All	701	27364	29.5	5	20	8	6	3
405	Unigene22201_All	701	23527	34.4	5	20	8	6	3
406	comp76189_c0_orf1	697	44480	40.5	1	30	30	12	12	1.514	23	*	1.449	24	*	1.925	24		1.886	24	*	gi|224118532|ref|XP_002317844.1|	49.28	1e-11	predicted protein [Populus trichocarpa]	-
406	Unigene81480_All	697	41616	43.4	1	30	30	12	12
407	CL6524.Contig3_All	696	35275	21.7	0	20	1	4	1	-	1		-	1		-	1		-	1		gi|219111511|ref|XP_002177507.1|	35.8	3e-35	predicted protein [Phaeodactylum tricornutum CCAP 1055/1]	-
408	comp60555_c0_orf1	696	33699	26.1	0	38	38	6	6	0.87	18		0.948	17	*	1.272	18	*	1.195	18	*	gi|422294885|gb|EKU22185.1|	75.8	3e-65	3-hydroxyacyl-CoA dehydrogenase [Nannochloropsis gaditana CCMP526]	K02372	4e-47	3R-hydroxymyristoyl ACP dehydrase [EC:4.2.1.-]
409	Unigene33064_All	695	22890	47.1	0	23	3	8	1	1.238	3		1.051	3		1.096	3		1.072	3		gi|112253632|gb|ABI14401.1|	67.91	2e-65	single domain cyclophilin-type peptidyl-prolyl cis-trans protein [Prorocentrum minimum]	K12736	5e-23	peptidylprolyl isomerase domain and WD repeat-containing protein 1 [EC:5.2.1.8]
410	comp65756_c0_orf1	695	67039	20.1	0	34	30	9	7	1.232	18	*	1.036	18		0.691	16	*	0.898	18		gi|24462148|gb|AAN62451.1|	63.28	8e-106	elongation factor Tu [Heterosigma akashiwo]	K02358	2e-136	elongation factor Tu
411	CL6818.Contig3_All	694	54934	33.6	0	36	5	11	1	0.647	3	*	0.782	3		0.422	3	*	0.481	3		gi|58613463|gb|AAW79318.1|	78.7	2e-139	malate dehydrogenase [Heterocapsa triquetra]	K00026	1e-78	malate dehydrogenase [EC:1.1.1.37]
412	CL6073.Contig2_All	692	40016	35.8	0	35	6	9	2	0.745	6	*	0.866	5	*	0.804	5	*	0.949	6		gi|298712015|emb|CBJ32954.1|	33.12	4e-32	hypothetical protein Esi_0395_0015 [Ectocarpus siliculosus]	-
413	CL6305.Contig1_All	688	83840	20.2	0	36	8	12	4	0.903	5		0.866	4		1.17	5		1.079	5		-	-	-	-	-
414	CL6669.Contig2_All	684	19355	52.5	1	30	11	7	3	0.847	8	*	0.984	8		1.186	8	*	1.149	8		gi|255965475|gb|ACU45042.1|	85.82	3e-69	unknown [Pfiesteria piscicida]	-
414	comp71284_c0_orf1	684	24023	41.8	1	30	11	7	3
415	comp60911_c0_orf1	681	20631	44.9	0	37	37	5	5	0.779	24	*	0.971	23		1.304	24		1.244	24		gi|115445951|ref|NP_001046755.1|	41.94	7e-06	Os02g0448400 [Oryza sativa Japonica Group]	-
416	comp59994_c0_orf1	680	42775	29.2	0	35	17	7	3	1.068	11		1.043	11	*	0.906	11		0.968	11		gi|253761175|ref|XP_002489056.1|	67.27	6e-13	hypothetical protein SORBIDRAFT_0199s002010 [Sorghum bicolor]	K02937	1e-73	large subunit ribosomal protein L7e
417	comp24267_c0_orf1	680	34197	31.7	1	31	31	9	9	0.909	25		0.891	25	*	1.136	23	*	1.151	25	*	gi|323454002|gb|EGB09873.1|	58.97	5e-46	hypothetical protein AURANDRAFT_15386, partial [Aureococcus anophagefferens]	K12734	9e-11	peptidyl-prolyl cis-trans isomerase-like 3 [EC:5.2.1.8]
417	Unigene75321_All	680	21898	57.9	1	31	31	9	9
418	comp56216_c0_orf1	679	56708	25.5	0	28	28	10	10	1.047	17		0.985	18		1.061	18		1.091	17		gi|13560096|emb|CAC36151.1|	89.14	2e-129	ALA dehydratase [Lingulodinium polyedrum]	K01698	5e-116	porphobilinogen synthase [EC:4.2.1.24]
419	CL4309.Contig3_All	679	76885	29.6	5	29	29	14	14	1.048	17		0.951	17		0.907	17		1.061	17		gi|14585885|gb|AAK67706.1|	88.67	3e-76	V-type H+-ATPase subunit A [Pisum sativum]	K02145	0	V-type H+-transporting ATPase subunit A [EC:3.6.3.14]
419	comp65935_c0_orf1	679	81107	28	5	29	29	14	14
419	CL5317.Contig1_All	679	76899	29.6	5	29	29	14	14
419	CL4309.Contig4_All	679	76940	29.6	5	29	29	14	14
419	CL5317.Contig3_All	679	76926	29.6	5	29	29	14	14
419	CL5317.Contig4_All	679	76952	29.6	5	29	29	14	14
420	comp64595_c0_orf1	678	168546	21.2	0	38	38	23	23	0.756	18	*	0.937	18		1.044	18		1.198	18		gi|226425253|gb|ACO53626.1|	31.5	3e-07	acetyl-CoA carboxylase 3 [Arachis hypogaea]	K11262	1e-08	acetyl-CoA carboxylase / biotin carboxylase [EC:6.4.1.2 6.3.4.14]
421	Unigene75911_All	678	62842	23.8	0	32	24	10	9	0.93	18		0.875	18	*	0.717	16	*	1.1	19	*	gi|460372999|ref|XP_004232310.1|	51.93	2e-101	PREDICTED: ATP-dependent RNA helicase-like protein DB10-like isoform 2 [Solanum lycopersicum]	K12823	5e-106	ATP-dependent RNA helicase DDX5/DBP2 [EC:3.6.4.13]
422	comp64001_c0_orf1	677	17135	27.1	0	47	5	4	1	1.04	4		1.17	4	*	1.208	4		1.086	4		gi|255079238|ref|XP_002503199.1|	72.31	5e-22	predicted protein [Micromonas sp. RCC299]	K00360	3e-13	nitrate reductase (NADH) [EC:1.7.1.1]
423	CL1016.Contig1_All	677	17372	47.4	1	31	15	5	3	0.992	14		1.023	14		1.032	14		1.138	12	*	-	-	-	-	-
423	CL3321.Contig2_All	677	17475	47.1	1	31	15	5	3
424	comp63458_c0_orf1	676	35498	26.6	0	37	37	6	6	1.054	20		1.23	20	*	1.34	20	*	1.233	20	*	-	-	-	-	-
425	comp88317_c0_orf1	675	66211	28.3	0	35	35	13	13	0.874	27	*	0.984	27		1.154	27	*	1.028	27		gi|219123290|ref|XP_002181960.1|	36.31	1e-20	predicted protein [Phaeodactylum tricornutum CCAP 1055/1]	-
426	Unigene5705_All	675	53361	49.1	0	40	40	16	16	0.798	22	*	0.926	22		1.182	22	*	1.056	22		-	-	-	-	-
427	CL2609.Contig6_All	673	37303	32.2	1	17	16	4	3	0.94	14		1	14		0.791	14		0.768	14	*	gi|224005631|ref|XP_002291776.1|	68.33	5e-80	inorganic pyrophosphatase [Thalassiosira pseudonana CCMP1335]	K01507	1e-67	inorganic pyrophosphatase [EC:3.6.1.1]
427	comp65541_c1_orf1	673	40220	29.6	1	17	16	4	3
428	CL4278.Contig3_All	673	42106	26.6	2	41	41	8	8	1.083	22		1.108	22		0.774	22	*	0.729	22		gi|22759731|dbj|BAC10914.1|	80	6e-13	putative 40S ribosomal protein S3A [Zinnia elegans]	K02984	4e-76	small subunit ribosomal protein S3Ae
428	CL4278.Contig4_All	673	42163	26.5	2	41	41	8	8
428	comp65952_c0_orf1	673	42234	26.4	2	41	41	8	8
429	comp28985_c0_orf1	672	41162	41.2	0	26	26	12	12	1.033	19		0.994	19		1.321	18	*	1.052	19		gi|224009568|ref|XP_002293742.1|	29.06	1e-15	hypothetical protein THAPSDRAFT_269759 [Thalassiosira pseudonana CCMP1335]	-
430	comp65578_c1_orf1	672	45344	19	1	22	13	5	3	0.994	11		0.988	11		0.605	11	*	0.825	11	*	gi|71000227|dbj|BAE07167.1|	69.47	3e-114	enolase 3 [Karenia brevis]	K01689	3e-108	enolase [EC:4.2.1.11]
430	Unigene67579_All	672	41682	21.2	1	22	13	5	3
431	CL539.Contig27_All	669	16895	42.9	0	29	9	5	1	0.785	7	*	0.794	9	*	1.234	9		1.265	9	*	gi|58613603|gb|AAW79388.1|	62.62	1e-23	unknown protein [Heterocapsa triquetra]	-
432	CL3733.Contig5_All	669	77829	26.3	1	26	10	11	4	0.986	8		1.069	8		0.8	8		0.706	8		gi|15637163|gb|AAL04448.1|	68.12	4e-17	phosphoglucomutase [Beta vulgaris]	K01835	6e-176	phosphoglucomutase [EC:5.4.2.2]
432	comp59151_c0_orf1	669	83561	24.2	1	26	10	11	4
433	CL157.Contig6_All	663	24811	35.9	1	19	3	5	1	1.11	3		1.093	3		1.032	3		0.77	3	*	gi|157093403|gb|ABV22356.1|	76.6	4e-39	conserved hypothetical protein [Noctiluca scintillans]	-
433	comp62951_c0_orf1	663	30275	27.7	1	19	3	5	1
434	comp77001_c0_orf1	661	37398	34.9	0	26	26	8	8	1.118	16	*	0.993	16		0.898	17	*	1.078	17		gi|397615927|gb|EJK63720.1|	40.74	8e-35	hypothetical protein THAOC_15606 [Thalassiosira oceanica]	K01830	1e-34	prostaglandin-H2 D-isomerase [EC:5.3.99.2]
435	CL2902.Contig1_All	661	41294	26.9	1	26	24	6	5	1.043	21		1.094	21	*	0.826	21		0.809	21	*	gi|13924581|gb|AAK49061.1|AF258269_1	78.57	1e-12	succinyl-CoA-ligase alpha subunit [Brassica napus]	K01899	3e-102	succinyl-CoA synthetase alpha subunit [EC:6.2.1.4 6.2.1.5]
435	comp69447_c0_orf1	661	44980	24.2	1	26	24	6	5
436	CL382.Contig3_All	660	36838	37.7	1	37	9	8	3	1.033	7		0.986	6		0.897	7		1.053	7		gi|112253323|gb|ABI14249.1|	78.85	6e-111	phosphoglycerate mutase 1 [Pfiesteria piscicida]	K01834	4e-70	2,3-bisphosphoglycerate-dependent phosphoglycerate mutase [EC:5.4.2.1]
436	CL1799.Contig2_All	660	36854	37.7	1	37	9	8	3
437	CL2384.Contig2_All	659	24268	48.8	1	20	3	5	1	0.961	3		1.501	3		0.969	3		1.782	3	*	gi|219124157|ref|XP_002182377.1|	59.52	3e-07	predicted protein [Phaeodactylum tricornutum CCAP 1055/1]	K03386	2e-14	peroxiredoxin (alkyl hydroperoxide reductase subunit C) [EC:1.11.1.15]
437	CL2384.Contig4_All	659	24278	48.8	1	20	3	5	1
438	CL4006.Contig1_All	659	34554	33.5	2	21	21	7	7	1.054	18		1.051	18		1.056	18		1.13	18		gi|428183360|gb|EKX52218.1|	43.45	7e-53	hypothetical protein GUITHDRAFT_84771 [Guillardia theta CCMP2712]	K15109	2e-06	solute carrier family 25 (mitochondrial carnitine/acylcarnitine transporter), member 20/29
438	comp59632_c0_orf1	659	39743	28.9	2	21	21	7	7
438	CL4006.Contig2_All	659	34513	33.5	2	21	21	7	7
439	CL2102.Contig1_All	659	29801	28.1	2	29	29	5	5	1.209	20		0.99	20		0.942	20		0.953	20		gi|380235683|gb|AFD34247.1|	76.84	9e-38	eukaryotic initiation factor 4E, partial [Prorocentrum minimum]	K03259	7e-16	translation initiation factor 4E
439	CL2102.Contig2_All	659	29758	28.1	2	29	29	5	5
439	comp31515_c0_orf1	659	31733	25.4	2	29	29	5	5
440	comp27180_c0_orf1	657	66042	26.5	0	22	22	10	10	1.044	16		0.94	16		0.927	16		1.198	16		-	-	-	-	-
441	CL421.Contig11_All	657	9265	63.9	1	15	2	4	2	-	1		-	1		-	1		-	1		gi|388518955|gb|AFK47539.1|	65.31	5e-10	unknown [Medicago truncatula]	K07936	2e-16	GTP-binding nuclear protein Ran
441	comp79718_c0_orf1	657	10636	57.5	1	15	2	4	2
442	comp52188_c0_orf1	653	38968	13.5	0	16	8	3	2	1.066	8		1.135	8		1.262	8		1.284	8	*	gi|255965613|gb|ACU45109.1|	62.5	2e-34	unknown [Pfiesteria piscicida]	K09250	5e-08	cellular nucleic acid-binding protein
443	comp31231_c0_orf1	648	88549	11	0	21	21	6	6	1.026	13		1.036	13		1.183	14	*	1.179	15		gi|218199163|gb|EEC81590.1|	31.18	5e-19	hypothetical protein OsI_25060 [Oryza sativa Indica Group]	K00965	3e-35	UDPglucose--hexose-1-phosphate uridylyltransferase [EC:2.7.7.12]
444	comp33752_c0_orf1	646	36130	37.4	0	27	6	8	2	1.397	6	*	1.276	6		1.387	5	*	1.663	6		gi|255589132|ref|XP_002534847.1|	51.26	6e-46	hydroxyacyl dehydrogenase, putative [Ricinus communis]	K00059	2e-20	3-oxoacyl-[acyl-carrier protein] reductase [EC:1.1.1.100]
445	comp58861_c0_orf1	646	25757	24.5	0	28	28	6	6	0.99	21		0.938	19	*	1.193	21	*	1.089	21		gi|326200320|gb|ADZ52359.1|	56.41	7e-20	ribosomal protein S19 [Asclepias syriaca]	K02965	8e-20	small subunit ribosomal protein S19
446	Unigene13053_All	645	54796	26.6	1	21	21	8	8	1.026	17		1.056	17		0.785	16	*	0.791	17	*	gi|397585587|gb|EJK53330.1|	38.67	2e-08	hypothetical protein THAOC_27256, partial [Thalassiosira oceanica]	K15030	3e-36	translation initiation factor 3 subunit M
446	comp69866_c0	645	63883	22.3	1	21	21	8	8
447	CL258.Contig2_All	645	26975	26.8	1	29	9	8	1	1.6	7	*	1.697	7		0.989	7		0.886	7	*	gi|112253534|gb|ABI14354.1|	88.14	2e-98	40S ribosomal protein S5 [Pfiesteria piscicida]	K02989	8e-90	small subunit ribosomal protein S5e
447	CL258.Contig3_All	645	26961	26.8	1	29	9	8	1
448	comp65679_c1	644	26480	20	0	30	3	3	1	1.055	3		1.074	3		1.268	3		1.283	3	*	gi|303274805|ref|XP_003056717.1|	57.82	1e-37	peroxiredoxin, bacteria-like protein [Micromonas pusilla CCMP1545]	K11187	2e-15	peroxiredoxin 5, atypical 2-Cys peroxiredoxin [EC:1.11.1.15]
449	CL382.Contig4_All	644	37267	37.7	0	41	8	8	2	1.241	6	*	1.202	6		0.983	6		0.938	6		gi|112253323|gb|ABI14249.1|	80	5e-103	phosphoglycerate mutase 1 [Pfiesteria piscicida]	K01834	3e-67	2,3-bisphosphoglycerate-dependent phosphoglycerate mutase [EC:5.4.2.1]
450	Unigene88107_All	642	8652	59.4	0	32	7	3	1	0.876	2		0.822	2		1.187	2		1.048	2		gi|306430561|emb|CBI83421.1|	63.41	5e-09	light-harvesting protein, partial [Symbiodinium sp. clade C3]	-
451	CL5887.Contig1_All	642	22500	23.8	1	36	34	4	3	0.931	18		1.006	18		1.311	18		1.259	18		gi|58613559|gb|AAW79366.1|	88.89	7e-06	chloroplast light harvesting complex protein [Heterocapsa triquetra]	K08907	4e-12	light-harvesting complex I chlorophyll a/b binding protein 1
451	comp65101_c0_orf1	642	21491	25	1	36	34	4	3
452	CL284.Contig12_All	640	31032	35.4	0	43	16	10	3	0.804	9	*	1.165	9	*	1.471	9		1.231	9	*	-	-	-	-	-
453	comp53137_c0_orf1	637	27453	39.6	0	22	22	5	5	0.644	16	*	0.942	16		1.164	16	*	1.003	16		-	-	-	-	-
454	CL2354.Contig4_All	636	69480	27.6	0	29	3	12	1	-			-			-			-			gi|302856657|ref|XP_002959673.1|	69.03	4e-60	hypothetical protein VOLCADRAFT_71553 [Volvox carteri f. nagariensis]	K01610	0	phosphoenolpyruvate carboxykinase (ATP) [EC:4.1.1.49]
455	CL1490.Contig9_All	635	15495	50	1	27	3	4	1	0.746	3	*	1.135	3		0.854	3		1.079	3		gi|255965342|gb|ACU44976.1|	71.93	5e-15	acidic ribosomal protein P2 [Pfiesteria piscicida]	K02943	2e-12	large subunit ribosomal protein LP2
455	CL1955.Contig1_All	635	15509	50	1	27	3	4	1
456	comp40099_c1_orf1	634	10347	58.3	0	13	13	3	3	1.06	13		1.033	13		1.213	13	*	1.149	13		-	-	-	-	-
457	comp23968_c0_orf1	633	41634	17.5	1	21	21	5	5	1.202	15	*	0.995	15		0.988	15		0.97	15		gi|323456646|gb|EGB12512.1|	70.27	3e-75	hypothetical protein AURANDRAFT_70482, partial [Aureococcus anophagefferens]	K01358	3e-60	ATP-dependent Clp protease, protease subunit [EC:3.4.21.92]
457	Unigene40310_All	633	27990	28	1	21	21	5	5
458	CL327.Contig11_All	632	58755	19.9	0	43	6	9	1	1.241	6	*	1.188	6	*	1.109	6		0.901	5	*	gi|58613553|gb|AAW79363.1|	74.37	7e-172	chloroplast light harvesting complex protein [Heterocapsa triquetra]	K08910	2e-11	light-harvesting complex I chlorophyll a/b binding protein 4
459	comp76587_c0_orf1	632	49281	19.1	0	30	30	6	6	0.847	26	*	0.89	26	*	1.116	26	*	0.941	25		gi|422294623|gb|EKU21923.1|	46.08	5e-12	hypothetical protein NGA_2002000 [Nannochloropsis gaditana CCMP526]	-
460	CL416.Contig2_All	632	56248	26.2	0	35	6	10	2	1.18	4		1.012	4		0.702	4		0.628	4	*	gi|58613463|gb|AAW79318.1|	77.16	3e-134	malate dehydrogenase [Heterocapsa triquetra]	K00026	9e-80	malate dehydrogenase [EC:1.1.1.37]
461	comp61449_c1	630	98597	20.3	0	41	33	15	14	0.966	19		0.948	19		1.348	18	*	1.353	19	*	-	-	-	-	-
462	comp62390_c0	630	94005	22.2	0	32	32	15	15	0.961	20		0.932	20		1.251	19	*	1.431	20	*	-	-	-	-	-
463	comp71769_c0_orf1	630	58911	34.6	1	30	24	13	12	1.096	12		1.069	12		0.957	12		0.969	12		gi|7141245|gb|AAF37267.1|AF220406_1	82.16	2e-88	26S proteasome regulatory ATPase subunit S10b [Vitis riparia]	K03064	0	26S proteasome regulatory subunit T4
463	Unigene80878_All	630	54302	38.4	1	30	24	13	12
464	comp65259_c0_orf1	629	35490	32.1	0	21	2	9	1	0.806	2		0.788	2		0.86	2		0.869	2		gi|112253632|gb|ABI14401.1|	68.45	1e-65	single domain cyclophilin-type peptidyl-prolyl cis-trans protein [Prorocentrum minimum]	K12736	3e-23	peptidylprolyl isomerase domain and WD repeat-containing protein 1 [EC:5.2.1.8]
465	comp17182_c0_orf1	629	55639	38.8	0	25	25	12	12	0.837	17	*	0.903	17	*	0.744	16	*	0.934	16		gi|157093143|gb|ABV22226.1|	32.73	9e-07	cold shock protein-like [Karlodinium veneficum]	K09250	2e-06	cellular nucleic acid-binding protein
466	CL2998.Contig2_All	628	51470	23.9	0	13	5	6	3	1.098	5		1.11	5		0.793	5		0.786	5	*	gi|428167401|gb|EKX36361.1|	72.27	6e-172	hypothetical protein GUITHDRAFT_117470 [Guillardia theta CCMP2712]	K09458	5e-52	3-oxoacyl-[acyl-carrier-protein] synthase II [EC:2.3.1.179]
467	CL389.Contig16_All	628	47827	13.1	13	45	45	5	5	1.236	22	*	0.897	22		0.502	22	*	0.463	22	*	-	-	-	-	-
467	Unigene59968_All	628	54856	11.4	13	45	45	5	5
467	CL919.Contig21_All	628	50075	12.7	13	45	45	5	5
467	Unigene59558_All	628	45477	13.4	13	45	45	5	5
467	CL389.Contig4_All	628	15178	35.5	13	45	45	5	5
467	CL389.Contig10_All	628	55255	11.3	13	45	45	5	5
467	CL919.Contig27_All	628	33746	18.1	13	45	45	5	5
467	CL389.Contig11_All	628	36487	16.8	13	45	45	5	5
467	Unigene59967_All	628	47610	13.2	13	45	45	5	5
467	CL919.Contig19_All	628	48274	13	13	45	45	5	5
467	CL919.Contig22_All	628	42365	14.2	13	45	45	5	5
467	comp65199_c0	628	52945	11.4	13	45	45	5	5
467	CL389.Contig2_All	628	28348	20.5	13	45	45	5	5
467	Unigene59557_All	628	49979	12.6	13	45	45	5	5
468	comp74528_c0_orf1	627	40839	38.6	0	24	24	9	9	1.148	19	*	1.07	19	*	0.947	19		1.077	18		gi|323447057|gb|EGB03020.1|	55.65	1e-25	hypothetical protein AURANDRAFT_16927 [Aureococcus anophagefferens]	K09560	5e-20	suppressor of tumorigenicity protein 13
469	comp19028_c0_orf1	625	69643	27.7	0	22	22	12	12	1.109	19		1.142	18	*	1.408	19	*	1.2	19	*	gi|194695024|gb|ACF81596.1|	44.4	4e-46	unknown [Zea mays]	K17681	4e-18	ATPase family AAA domain-containing protein 3A/B
470	Unigene33606_All	625	13857	43.3	0	18	1	4	1	-	1		-	1		-	1		-	1		gi|58613455|gb|AAW79314.1|	84.54	1e-44	chloroplast ferredoxin-NADP{+) reductase [Heterocapsa triquetra]	K02641	1e-27	ferredoxin--NADP+ reductase [EC:1.18.1.2]
471	comp63220_c1_orf1	625	28263	44.3	0	50	2	7	1	1.13	2		0.943	2		0.843	2		1.016	2		gi|422900819|gb|AFX83580.1|	98.17	4e-123	actin, partial [Scrippsiella trochoidea]	K10355	2e-111	actin, other eukaryote
472	comp71241_c0	625	39908	25.4	0	24	24	8	8	0.974	19		0.949	18		1.152	19	*	1.161	19	*	-	-	-	-	-
473	CL3267.Contig3_All	624	20401	54.5	0	19	1	5	1	-	1		-	1		-	1		-	1		gi|303281648|ref|XP_003060116.1|	67.62	2e-35	predicted protein [Micromonas pusilla CCMP1545]	K01527	9e-40	nascent polypeptide-associated complex subunit beta
474	comp69037_c0_orf1	623	21776	34.7	0	21	21	4	4	1.108	19		1.226	19	*	1.138	18	*	1.214	19	*	-	-	-	-	-
475	comp31068_c0_orf1	621	30465	43.3	0	27	27	10	10	0.916	17		0.935	17		1.011	17		0.991	17		gi|18418200|ref|NP_568342.1|	43.84	1e-08	rubredoxin family protein [Arabidopsis thaliana]	-
476	CL330.Contig2_All	621	45339	24.6	0	31	7	7	2	1.44	5	*	1.176	5		0.812	5		0.864	5		gi|134037042|gb|ABO47861.1|	92.52	5e-180	N-acetylneuraminic acid phosphate synthase [Alexandrium fundyense]	-
477	CL325.Contig4_All	621	9101	53.9	0	28	3	3	1	0.972	3		1.037	3		1.166	3		1.199	3		gi|306430561|emb|CBI83421.1|	67.35	2e-13	light-harvesting protein, partial [Symbiodinium sp. clade C3]	-
478	CL5596.Contig1_All	621	35017	41.2	1	31	3	10	2	1.476	3	*	0.944	3		1.083	3		1.208	3		gi|14594923|emb|CAC43322.1|	66.24	6e-61	putative alpha6 proteasome subunit [Nicotiana tabacum]	K02725	3e-81	20S proteasome subunit alpha 6 [EC:3.4.25.1]
478	comp32292_c0_orf1	621	39698	35.7	1	31	3	10	2
479	CL2659.Contig1_All	621	39605	20.4	3	31	31	6	6	1.239	18	*	1.115	18		0.988	18		0.873	18		gi|58613535|gb|AAW79354.1|	91.25	5e-124	chloroplast ribose-5-phosphate isomerase [Heterocapsa triquetra]	K01807	5e-102	ribose 5-phosphate isomerase A [EC:5.3.1.6]
479	comp65334_c0_orf1	621	41942	19.1	3	31	31	6	6
479	CL2803.Contig1_All	621	39475	20.4	3	31	31	6	6
479	CL2803.Contig4_All	621	39910	20.4	3	31	31	6	6
480	comp15624_c0_orf1	620	74305	30	0	30	30	14	14	0.933	19		0.859	20	*	0.751	20	*	0.873	20		gi|384254126|gb|EIE27600.1|	33.82	8e-71	hypothetical protein COCSUDRAFT_45928 [Coccomyxa subellipsoidea C-169]	-
481	CL1901.Contig2_All	619	13241	35	0	18	18	2	2	0.775	17		0.9	17		1.099	17		0.833	17		gi|306430559|emb|CBI83420.1|	84.47	3e-47	light-harvesting protein, partial [Symbiodinium sp. clade C3]	K08907	4e-07	light-harvesting complex I chlorophyll a/b binding protein 1
482	comp68402_c0_orf1	619	61331	27.7	0	37	37	11	11	1.066	23		1.033	24		0.875	24	*	0.891	24		gi|125580740|gb|EAZ21671.1|	53.92	9e-21	hypothetical protein OsJ_05302 [Oryza sativa Japonica Group]	K02906	6e-39	large subunit ribosomal protein L3
483	CL6073.Contig1_All	619	40042	35.8	1	33	4	9	2	0.91	4		1.007	4		0.798	4	*	1.181	4		gi|298712015|emb|CBJ32954.1|	33.76	1e-32	hypothetical protein Esi_0395_0015 [Ectocarpus siliculosus]	-
483	comp56829_c0_orf1	619	46131	30.2	1	33	4	9	2
484	CL1270.Contig1_All	619	40940	34.4	3	51	2	9	1	-			-			-			-			gi|242079845|ref|XP_002444691.1|	72.84	2e-28	hypothetical protein SORBIDRAFT_07g026085 [Sorghum bicolor]	K02936	3e-75	large subunit ribosomal protein L7Ae
484	CL1270.Contig4_All	619	40282	35	3	51	2	9	1
484	CL1270.Contig2_All	619	40664	34.4	3	51	2	9	1
484	CL1270.Contig3_All	619	40558	35	3	51	2	9	1
485	comp55266_c0_orf1	618	24077	28	0	25	25	4	4	1.328	21	*	1.238	21	*	1.467	21		1.424	21	*	gi|356539756|ref|XP_003538360.1|	50	5e-26	PREDICTED: actin-depolymerizing factor 7-like [Glycine max]	K05765	2e-26	cofilin
486	Unigene50264_All	616	12046	79.1	0	45	1	7	1	-			-			-			-			-	-	-	-	-
487	comp63679_c0_orf1	615	55354	28	0	29	29	8	8	0.915	15		0.97	16		0.672	17	*	0.656	15	*	gi|159472657|ref|XP_001694461.1|	44.29	2e-92	predicted protein [Chlamydomonas reinhardtii]	-
488	comp66074_c0_orf1	615	52321	17.3	0	25	25	4	4	1.218	18	*	1.282	18		0.589	18	*	0.77	18		gi|255965354|gb|ACU44982.1|	84.02	5e-167	fructose-bisphosphate aldolase [Pfiesteria piscicida]	K01624	2e-108	fructose-bisphosphate aldolase, class II [EC:4.1.2.13]
489	comp46906_c0_orf1	614	33737	25.4	0	24	10	6	3	0.973	9		0.87	9		0.939	9		0.627	9	*	gi|145352285|ref|XP_001420482.1|	31.78	4e-08	predicted protein [Ostreococcus lucimarinus CCE9901]	K12611	1e-10	mRNA-decapping enzyme 1B [EC:3.-.-.-]
490	Unigene62352_All	614	18110	66.2	0	26	22	7	5	0.848	15		0.992	15		0.784	15	*	0.758	14	*	gi|428169035|gb|EKX37973.1|	59.85	2e-42	hypothetical protein GUITHDRAFT_160086 [Guillardia theta CCMP2712]	K01900	3e-36	succinyl-CoA synthetase beta subunit [EC:6.2.1.4 6.2.1.5]
491	CL70.Contig1_All	614	18886	39.6	9	27	27	6	6	1.087	20		0.888	20	*	1.25	20		1.112	20		-	-	-	-	-
491	Unigene63052_All	614	18925	37.9	9	27	27	6	6
491	CL70.Contig2_All	614	19191	37.2	9	27	27	6	6
491	CL70.Contig3_All	614	18674	38.7	9	27	27	6	6
491	Unigene38294_All	614	19553	36.2	9	27	27	6	6
491	comp62257_c0_orf1	614	16715	44.4	9	27	27	6	6
491	Unigene83762_All	614	19106	38.5	9	27	27	6	6
491	Unigene71006_All	614	18282	41	9	27	27	6	6
491	Unigene7598_All	614	18256	39.9	9	27	27	6	6
491	Unigene26562_All	614	19459	36.7	9	27	27	6	6
492	comp85867_c0_orf1	614	36956	24.8	0	24	24	6	6	0.935	19		0.907	19		0.921	19		0.934	19		gi|293337059|ref|NP_001169143.1|	50	2e-07	uncharacterized protein LOC100382988 [Zea mays]	K14026	4e-11	SEL1 protein
493	comp23932_c0_orf1	611	67690	22.8	0	28	28	11	11	1.22	16	*	1.04	16		0.562	16	*	0.803	16	*	gi|115381246|gb|ABI96272.1|	88.14	0	chloroplast 1-deoxy-D-xylulose 5-phosphate reductoisomerase precursor [Pyrocystis lunula]	K00099	3e-121	1-deoxy-D-xylulose-5-phosphate reductoisomerase [EC:1.1.1.267]
494	Unigene67467_All	611	19797	35.9	0	65	1	6	1	-	1		-	1		-	1		-	1		gi|134037084|gb|ABO47882.1|	98.62	6e-80	DNA damage checkpoint protein rad24 [Alexandrium fundyense]	K06630	3e-50	tyrosine 3-monooxygenase/tryptophan 5-monooxygenase activation protein
495	CL2137.Contig6_All	610	21658	40.6	0	30	13	7	3	0.62	9	*	0.749	9	*	1.049	9		0.769	9	*	gi|118411110|ref|YP_874504.1|	44.16	3e-06	ATP synthase CF0 B chain subunit I [Thalassiosira pseudonana]	K02109	2e-07	F-type H+-transporting ATPase subunit b [EC:3.6.3.14]
496	comp72556_c0	610	28197	32.1	0	23	23	6	6	0.972	21		1.002	21		1.25	21	*	1.077	20		-	-	-	-	-
497	comp55431_c0_orf1	609	44444	23.5	0	26	5	6	2	0.873	2		0.89	2		1.579	2		1.396	2		gi|45477176|sp|O80446.1|PDXL4_ARATH	77.36	2e-15	RecName: Full=Probable PDX1-like protein 4	K06215	1e-115	pyridoxine biosynthesis protein [EC:4.-.-.-]
498	comp61713_c1_orf1	608	55723	19.2	0	33	33	8	8	1.153	22	*	0.958	23		1.064	23		1.255	23	*	gi|315320546|ref|YP_004072603.1|	40.48	9e-06	50S ribosomal protein L27 [Thalassiosira oceanica CCMP1005]	K02899	1e-08	large subunit ribosomal protein L27
499	comp67052_c0	607	99185	19.7	0	27	27	12	12	0.893	24	*	0.829	24	*	1.312	24	*	1.135	24	*	-	-	-	-	-
500	CL477.Contig8_All	606	49555	28.6	0	34	1	10	1	-	1		-	1		-	1		-	1		gi|58613583|gb|AAW79378.1|	82.74	4e-74	calrectulin [Heterocapsa triquetra]	K08057	8e-62	calreticulin
501	CL4207.Contig3_All	605	18878	46.7	1	22	12	7	4	1.138	10		1.031	10		1.154	10		1.033	10		gi|255965775|gb|ACU45181.1|	97.85	1e-35	40s ribosomal protein s14 [Prorocentrum minimum]	K02955	5e-54	small subunit ribosomal protein S14e
501	comp66403_c0_orf1	605	20094	43.8	1	22	12	7	4
502	Unigene7285_All	605	47549	25.5	0	24	24	6	6	1.127	19	*	0.997	19		0.844	19	*	0.785	19	*	-	-	-	-	-
503	comp63021_c0_orf1	604	55914	19.6	0	26	26	8	8	1.138	15		1.006	14		0.607	15	*	0.778	15	*	gi|357463603|ref|XP_003602083.1|	40.8	2e-19	Argininosuccinate synthase [Medicago truncatula]	K01940	1e-59	argininosuccinate synthase [EC:6.3.4.5]
504	CL4707.Contig4_All	602	8670	64.4	1	9	1	2	1	-			-			-			-			-	-	-	-	-
504	comp30657_c0	602	10744	45.8	1	9	1	2	1
505	CL3062.Contig1_All	602	22398	37.9	0	41	3	6	2	1.489	2		1.681	2		3.405	2	*	2.467	2	*	gi|58613551|gb|AAW79362.1|	73.56	1e-72	chloroplast light harvesting complex protein [Heterocapsa triquetra]	K08907	1e-10	light-harvesting complex I chlorophyll a/b binding protein 1
506	comp70606_c0_orf1	598	47440	13.8	0	25	25	4	4	1.218	17	*	1.15	16	*	0.861	17	*	0.886	17	*	-	-	-	-	-
507	CL5596.Contig2_All	598	35663	39.3	0	32	4	10	2	1.583	3		1.15	3		1.107	3		1.114	3		gi|14594923|emb|CAC43322.1|	65.61	2e-60	putative alpha6 proteasome subunit [Nicotiana tabacum]	K02725	1e-80	20S proteasome subunit alpha 6 [EC:3.4.25.1]
508	Unigene41451_All	598	41968	39.6	1	32	32	11	11	0.804	22	*	0.891	22	*	1.048	22		1.084	22		-	-	-	-	-
508	comp75145_c0	598	46218	34.8	1	32	32	11	11
509	comp25812_c0_orf1	597	91637	22.8	0	27	27	13	13	0.961	19		0.856	19		0.636	18	*	0.665	19		gi|115462585|ref|NP_001054892.1|	44.04	5e-72	Os05g0204900 [Oryza sativa Japonica Group]	K04460	4e-73	protein phosphatase 5 [EC:3.1.3.16]
510	CL1044.Contig12_All	597	39278	30	1	33	2	7	2	1.106	2		0.871	2		0.979	2		1.237	2		gi|197305868|gb|ACH59285.1|	69	6e-33	guanine nucleotide-binding beta subunit protein [Pseudotsuga menziesii]	K14753	7e-111	guanine nucleotide-binding protein subunit beta-2-like 1 protein
510	CL1044.Contig1_All	597	39497	29.7	1	33	2	7	2
511	comp68775_c0	594	70190	27.3	0	43	43	14	14	0.87	31	*	0.926	30	*	1.318	31	*	1.194	31		-	-	-	-	-
512	CL970.Contig1_All	593	62198	36.1	0	31	3	13	1	-	1		-	1		-	1		-	1		gi|157093221|gb|ABV22265.1|	63.29	2e-143	conserved hypothetical protein [Karlodinium veneficum]	K09584	9e-14	protein disulfide-isomerase A6 [EC:5.3.4.1]
513	CL370.Contig12_All	593	62397	30.7	0	25	19	11	8	0.902	16	*	1.033	16		0.859	16	*	0.877	16		gi|422294574|gb|EKU21874.1|	58.76	2e-118	pyruvate kinase, partial [Nannochloropsis gaditana CCMP526]	K00873	3e-136	pyruvate kinase [EC:2.7.1.40]
514	CL869.Contig8_All	592	42114	38.5	1	51	5	11	1	1.096	3		1.002	3		0.737	3	*	0.669	3	*	gi|242079845|ref|XP_002444691.1|	72.84	2e-28	hypothetical protein SORBIDRAFT_07g026085 [Sorghum bicolor]	K02936	4e-75	large subunit ribosomal protein L7Ae
514	CL1270.Contig9_All	592	42113	38.5	1	51	5	11	1
515	comp56070_c2_orf1	591	56633	25.4	0	34	10	10	3	1.057	9		0.979	9		0.766	9	*	1.144	9		gi|85376634|gb|ABC70534.1|	67.26	1e-37	ATPase [Vitis pseudoreticulata]	K03798	1e-62	cell division protease FtsH [EC:3.4.24.-]
516	comp33565_c0_orf1	591	56050	22.9	0	25	7	8	4	-			-			-			-			gi|2982299|gb|AAC32135.1|	71.08	7e-27	transcription factor BTF3 homolog [Picea mariana]	K01527	7e-37	nascent polypeptide-associated complex subunit beta
517	comp33619_c1_orf1	591	22573	47.2	0	27	1	6	1	-			-			-			-			gi|319997198|gb|ADV91193.1|	62.66	3e-52	mitochondrial ATP synthase oligomycin sensitivity-conferring protein, partial [Karlodinium veneficum]	K02113	5e-15	F-type H+-transporting ATPase subunit delta [EC:3.6.3.14]
518	comp29966_c0_orf1	591	48295	39	1	24	24	10	10	1.027	18		1.001	18		0.816	18		0.886	18		gi|388518883|gb|AFK47503.1|	59.28	9e-60	unknown [Medicago truncatula]	K01784	4e-109	UDP-glucose 4-epimerase [EC:5.1.3.2]
518	Unigene39290_All	591	47126	40.1	1	24	24	10	10
519	comp45774_c0	590	38203	27	0	28	28	8	8	0.958	21		0.985	21		1.27	21	*	0.988	21		-	-	-	-	-
520	CL646.Contig2_All	590	22163	21.4	0	23	5	4	1	0.846	4	*	1.064	4		1.23	4		0.793	4	*	gi|58613635|gb|AAW79404.1|	59.57	1e-06	unknown protein [Heterocapsa triquetra]	-
521	comp59862_c0_orf1	589	47364	30.6	0	31	18	10	6	0.933	9		0.808	9	*	0.813	9	*	1.022	9		gi|2760072|emb|CAA66703.1|	61.86	3e-20	dihydrodipicolinate synthase [Arabidopsis thaliana]	K01714	1e-94	dihydrodipicolinate synthase [EC:4.2.1.52]
522	comp64925_c0_orf1	588	42495	22.1	0	21	4	6	1	1.078	4		1.122	4		0.928	4		1.001	4		gi|58613413|gb|AAW79293.1|	84	2e-73	chloroplast adenylate kinase [Heterocapsa triquetra]	K00939	4e-54	adenylate kinase [EC:2.7.4.3]
523	comp77430_c0_orf1	587	38461	39.9	0	26	26	9	9	1.064	17		1.086	18		2.048	18	*	1.925	18	*	-	-	-	-	-
524	comp70930_c0_orf1	587	22848	32.5	0	27	24	4	3	1.064	20		1.293	20	*	1.078	20		1.104	20	*	gi|303275506|ref|XP_003057047.1|	58.9	3e-17	predicted protein [Micromonas pusilla CCMP1545]	K11129	9e-24	H/ACA ribonucleoprotein complex subunit 2
525	comp62359_c0_orf1	586	30552	32.2	0	21	21	6	6	0.913	15	*	0.863	15	*	0.955	15		0.997	15		gi|449018977|dbj|BAM82379.1|	50.72	6e-09	similar to polynucleotide phosphorylase [Cyanidioschyzon merolae strain 10D]	K02357	3e-14	elongation factor Ts
526	Unigene50006_All	585	30816	20.7	1	14	14	4	4	1.272	14	*	1.191	13	*	0.974	14		1.07	14		gi|242039179|ref|XP_002466984.1|	54.24	7e-09	hypothetical protein SORBIDRAFT_01g017905 [Sorghum bicolor]	K02736	4e-53	20S proteasome subunit beta 7 [EC:3.4.25.1]
526	comp69647_c0_orf1	585	34360	18	1	14	14	4	4
527	CL1160.Contig3_All	585	53455	21.7	1	39	3	9	1	0.463	2		0.638	2		1.053	2		1.316	2		gi|58613585|gb|AAW79379.1|	80.56	0	probable fumerate reductase [Heterocapsa triquetra]	K00278	1e-14	L-aspartate oxidase [EC:1.4.3.16]
527	CL1680.Contig7_All	585	54506	21.2	1	39	3	9	1
528	comp48792_c0_orf1	583	72091	28.2	0	25	25	10	10	1.146	16	*	1.158	16		0.648	16	*	0.738	16	*	gi|301091625|ref|XP_002895993.1|	44.17	1e-30	flavodoxin-like protein [Phytophthora infestans T30-4]	K00327	1e-41	NADPH-ferrihemoprotein reductase [EC:1.6.2.4]
529	CL41.Contig12_All	583	10105	61	0	33	2	4	1	-			-			-			-			gi|306430563|emb|CBI83422.1|	79.22	3e-30	light-harvesting protein, partial [Symbiodinium sp. clade C3]	K08907	6e-11	light-harvesting complex I chlorophyll a/b binding protein 1
530	Unigene14488_All	580	65683	28.3	1	44	44	13	13	0.896	20		0.87	20	*	0.586	20	*	0.668	20	*	gi|323452387|gb|EGB08261.1|	79.27	0	hypothetical protein AURANDRAFT_53694 [Aureococcus anophagefferens]	K00053	7e-24	ketol-acid reductoisomerase [EC:1.1.1.86]
530	comp70168_c0_orf1	580	68511	27.1	1	44	44	13	13
531	comp32895_c2_orf1	579	20411	36.6	1	17	17	6	6	0.932	15		0.933	16		1.2	16	*	1.17	16	*	gi|224104269|ref|XP_002313378.1|	73.95	1e-38	predicted protein [Populus trichocarpa]	K01802	1e-37	peptidylprolyl isomerase [EC:5.2.1.8]
531	Unigene36400_All	579	17808	43.4	1	17	17	6	6
532	CL2376.Contig2_All	579	21586	30.2	1	16	5	4	2	1.018	4		1.233	4		0.942	3		0.891	4		gi|112253315|gb|ABI14245.1|	78.57	1e-43	40S ribosomal protein S24 [Pfiesteria piscicida]	K02974	3e-30	small subunit ribosomal protein S24e
532	CL2376.Contig6_All	579	21731	29.9	1	16	5	4	2
533	Unigene58281_All	577	33203	45.6	1	32	28	12	10	1.258	18	*	1.126	18	*	1.119	18		1.267	18	*	gi|2879818|emb|CAA72382.1|	56.36	3e-68	14-3-3 protein [Solanum tuberosum]	K06630	1e-69	tyrosine 3-monooxygenase/tryptophan 5-monooxygenase activation protein
533	comp76341_c0_orf1	577	36789	40.5	1	32	28	12	10
534	comp63264_c0_orf1	576	48654	22.9	0	32	32	8	8	1.147	15	*	1.144	15	*	1.095	15		0.952	15		gi|319997146|gb|ADV91167.1|	77.41	6e-157	mitochondrial ubiquinol cytochrome c reductase reiske Fe-S [Karlodinium veneficum]	K00411	2e-53	ubiquinol-cytochrome c reductase iron-sulfur subunit [EC:1.10.2.2]
535	comp69078_c0_orf1	574	27313	38.1	0	35	21	7	4	1.194	14	*	1.208	14	*	1.359	14	*	1.027	14		-	-	-	-	-
536	Unigene28470_All	572	30942	45.7	0	17	17	9	9	1.018	12		0.994	12		1.256	12	*	1.225	12	*	-	-	-	-	-
537	Unigene7986_All	570	44148	32	0	21	2	8	1	-			-			-			-			gi|58613585|gb|AAW79379.1|	85.98	2e-51	probable fumerate reductase [Heterocapsa triquetra]	K00234	4e-12	succinate dehydrogenase (ubiquinone) flavoprotein subunit [EC:1.3.5.1]
538	CL209.Contig10_All	569	33969	24.5	1	26	6	4	1	1.173	5	*	1.3	5	*	0.69	5	*	0.842	5		gi|242043932|ref|XP_002459837.1|	72.09	1e-12	hypothetical protein SORBIDRAFT_02g011975 [Sorghum bicolor]	K02865	5e-71	large subunit ribosomal protein L10Ae
538	CL2468.Contig8_All	569	33905	24.5	1	26	6	4	1
539	CL3110.Contig2_All	569	22806	22	1	25	25	3	3	1.171	14		1.06	14	*	0.808	14	*	0.814	13	*	gi|380235677|gb|AFD34244.1|	97.28	9e-72	cyclophilin, partial [Prorocentrum minimum]	K01802	1e-71	peptidylprolyl isomerase [EC:5.2.1.8]
539	comp60329_c0_orf1	569	22964	21.7	1	25	25	3	3
540	comp83386_c0_orf1	569	44508	16.7	0	22	22	6	6	0.97	17		0.933	17		1.152	17	*	1.038	17		gi|303289405|ref|XP_003063990.1|	38.7	4e-33	predicted protein [Micromonas pusilla CCMP1545]	K15919	7e-27	hydroxypyruvate reductase 2
541	comp48708_c0_orf1	568	78718	21.4	0	22	19	11	9	0.725	16	*	0.889	16	*	1.036	16		1.156	16		gi|224065561|ref|XP_002301858.1|	37.59	1e-10	predicted protein [Populus trichocarpa]	K13207	3e-18	CUG-BP- and ETR3-like factor
542	Unigene7556_All	568	23307	71.6	1	22	22	11	11	0.883	17		0.94	17		1.114	17		1.229	17	*	gi|11467695|ref|NP_050747.1|	59.76	9e-58	photosystem I assembly protein Ycf3 [Guillardia theta]	-
542	comp72358_c0_orf1	568	31108	50.8	1	22	22	11	11
543	Unigene57127_All	568	27621	38.2	1	20	17	7	6	1.113	12		1.039	11		1.59	12	*	1.454	12	*	gi|357463333|ref|XP_003601948.1|	86.36	3e-39	Ras-related protein Rab-6A [Medicago truncatula]	K07893	2e-82	Ras-related protein Rab-6A
543	comp76261_c0_orf1	568	28878	36.2	1	20	17	7	6
544	CL3474.Contig5_All	568	41117	32.3	0	24	3	7	1	0.82	2		0.931	2		0.959	2		0.845	2		gi|82658838|gb|ABB88581.1|	52.26	4e-60	ascorbate peroxidase [Ulva fasciata]	K00434	1e-62	L-ascorbate peroxidase [EC:1.11.1.11]
545	Unigene24214_All	567	32497	47.9	1	30	30	9	9	1.088	20		1.19	20	*	0.978	20		0.88	20		gi|217072970|gb|ACJ84845.1|	73.33	4e-51	unknown [Medicago truncatula]	K02731	3e-81	20S proteasome subunit alpha 4 [EC:3.4.25.1]
545	comp68399_c0_orf1	567	37609	41.2	1	30	30	9	9
546	CL3737.Contig1_All	566	24140	20.6	5	33	33	6	6	0.954	21		0.987	20		0.997	20		1.098	21		-	-	-	-	-
546	comp63469_c0	566	25345	18.7	5	33	33	6	6
546	CL3737.Contig5_All	566	23643	19.9	5	33	33	6	6
546	CL3737.Contig4_All	566	24610	19.2	5	33	33	6	6
546	CL4630.Contig1_All	566	23166	21.9	5	33	33	6	6
546	CL4630.Contig3_All	566	20732	23.4	5	33	33	6	6
547	comp73064_c0	566	105946	22.4	0	23	23	14	14	0.974	15		0.905	15		1.088	15		0.96	15		-	-	-	-	-
548	Unigene31344_All	566	57100	21.8	0	31	11	8	4	1.014	4		0.94	4		0.779	4	*	0.764	4	*	gi|101443857|gb|ABF69940.1|	71.43	9e-25	mitochondrial citrate synthase, partial [Citrus sinensis]	K01647	8e-140	citrate synthase [EC:2.3.3.1]
549	comp70557_c0_orf1	565	31945	11.8	0	24	24	2	2	0.847	16	*	0.902	16	*	1.041	16		1.115	15	*	gi|428171312|gb|EKX40230.1|	44.87	1e-10	hypothetical protein GUITHDRAFT_154195, partial [Guillardia theta CCMP2712]	-
550	CL330.Contig1_All	564	45651	31.2	2	31	1	8	1	-	1		-	1		-	1		-	1		gi|134037042|gb|ABO47861.1|	95.95	0	N-acetylneuraminic acid phosphate synthase [Alexandrium fundyense]	-
550	CL2996.Contig2_All	564	45738	31.1	2	31	1	8	1
550	comp64115_c0_orf1	564	49397	28.7	2	31	1	8	1
551	comp65471_c0_orf1	564	171093	5.5	0	23	23	5	5	0.906	15		0.774	15	*	0.61	15	*	0.6	15	*	-	-	-	-	-
552	CL3321.Contig3_All	561	19234	43.9	1	22	3	4	1	1.141	3		1.088	3		0.601	3		1.176	3		-	-	-	-	-
552	Unigene36844_All	561	19086	44.2	1	22	3	4	1
553	comp30562_c0	560	95333	15.5	0	31	31	10	10	0.881	19		0.932	19	*	1.005	19		0.783	19	*	-	-	-	-	-
554	comp57119_c0_orf1	559	50270	20.3	0	31	31	7	7	1.274	19	*	1.087	19	*	0.996	19		0.893	18	*	gi|224001600|ref|XP_002290472.1|	61.82	3e-88	hypothetical protein THAPSDRAFT_262674 [Thalassiosira pseudonana CCMP1335]	K08081	5e-08	tropine dehydrogenase [EC:1.1.1.206]
555	comp61071_c0_orf1	558	38068	16.5	0	32	4	5	2	0.821	2		1.005	2		0.837	2		0.733	2	*	gi|323450849|gb|EGB06728.1|	52.7	1e-15	hypothetical protein AURANDRAFT_7494, partial [Aureococcus anophagefferens]	K08902	3e-14	photosystem II Psb27 protein
556	CL2137.Contig7_All	556	21447	53.1	0	28	17	9	5	0.912	13		1.028	13		1	13		0.895	12	*	gi|118411110|ref|YP_874504.1|	44.16	3e-10	ATP synthase CF0 B chain subunit I [Thalassiosira pseudonana]	K02109	3e-08	F-type H+-transporting ATPase subunit b [EC:3.6.3.14]
557	CL1032.Contig3_All	555	65568	17.5	0	20	20	7	7	0.884	15		0.927	15		1.251	15	*	1.296	15	*	-	-	-	-	-
558	Unigene39624_All	554	24579	35.6	1	22	21	4	3	0.908	16		0.924	16	*	1.141	16	*	1.298	16	*	-	-	-	-	-
558	Unigene87523_All	554	24237	36	1	22	21	4	3
559	CL384.Contig1_All	554	43553	26.8	2	24	24	6	6	2.789	13	*	2.332	13		3.098	13	*	3.712	13	*	-	-	-	-	-
559	CL7882.Contig1_All	554	37659	31.2	2	24	24	6	6
559	comp62277_c0	554	43286	26.3	2	24	24	6	6
560	CL6516.Contig2_All	553	12918	42.2	0	14	9	3	2	1.239	8		1.1	8		1.333	8		1.401	7	*	gi|452821778|gb|EME28804.1|	63.33	2e-06	hypothetical protein isoform 1 [Galdieria sulphuraria]	-
561	Unigene65186_All	553	54211	31.3	0	28	7	11	3	0.735	6	*	0.953	6		0.927	6		0.941	6		gi|319997158|gb|ADV91173.1|	64.84	2e-37	mitochondrial ubiquinol cytochrome c oxidoreductase core alpha subunit-like protein 4, partial [Karlodinium veneficum]	K01412	7e-49	mitochondrial processing peptidase [EC:3.4.24.64]
562	Unigene40572_All	550	33261	30.7	0	36	6	6	2	0.827	5	*	0.922	6		1.226	5	*	1.309	6	*	gi|53748880|dbj|BAD52338.1|	75.93	2e-37	chlorophyll a/c- binding protein [Alexandrium tamarense]	K08907	1e-08	light-harvesting complex I chlorophyll a/b binding protein 1
563	comp22853_c0_orf1	550	43072	24.3	1	21	21	7	7	1.532	13	*	1.145	13	*	0.965	14		1.313	14		gi|301123045|ref|XP_002909249.1|	51.76	2e-53	carbonic anhydrase, putative [Phytophthora infestans T30-4]	K01673	1e-21	carbonic anhydrase [EC:4.2.1.1]
563	Unigene33051_All	550	28372	38.8	1	21	21	7	7
564	comp65861_c0_orf1	549	116734	16.1	0	19	19	10	10	0.715	15	*	0.92	13	*	0.901	15		0.885	14		gi|195360680|gb|ACF95813.1|	86.39	0	elongation factor 2 [Amphidinium carterae]	K03234	0	elongation factor 2
565	comp66039_c1_orf1	548	95219	23.5	0	37	12	15	6	0.663	7	*	0.791	7	*	0.516	8	*	0.741	8		gi|397647633|gb|EJK77788.1|	57.45	9e-21	hypothetical protein THAOC_00356, partial [Thalassiosira oceanica]	K00958	2e-114	sulfate adenylyltransferase [EC:2.7.7.4]
566	CL477.Contig2_All	547	37166	14	0	20	11	3	1	0.692	8	*	0.799	8	*	1.084	8		0.959	8		gi|58613583|gb|AAW79378.1|	79.12	4e-27	calrectulin [Heterocapsa triquetra]	K08057	5e-35	calreticulin
567	comp76603_c0_orf1	547	43270	34.8	0	26	26	9	9	1.092	20		1.056	19		1.283	20	*	1.326	20		gi|307109652|gb|EFN57889.1|	64.62	9e-16	hypothetical protein CHLNCDRAFT_141910 [Chlorella variabilis]	K00991	2e-55	2-C-methyl-D-erythritol 4-phosphate cytidylyltransferase [EC:2.7.7.60]
568	CL1598.Contig15_All	547	33534	25.5	2	37	5	5	1	1.162	3		1.017	3		1.161	3		1.113	3		gi|357511725|ref|XP_003626151.1|	55.22	2e-28	60S ribosomal protein L13 [Medicago truncatula]	K02873	2e-41	large subunit ribosomal protein L13e
568	CL1598.Contig9_All	547	29994	27.8	2	37	5	5	1
568	CL1598.Contig3_All	547	33633	25.5	2	37	5	5	1
569	Unigene43708_All	546	26890	48.7	1	25	22	8	7	0.988	16		1.007	16		0.896	16	*	1.02	16		gi|217073632|gb|ACJ85176.1|	80.57	4e-81	unknown [Medicago truncatula]	K07874	3e-86	Ras-related protein Rab-1A
569	comp69044_c0_orf1	546	30175	42.5	1	25	22	8	7
570	comp68516_c0_orf1	545	53314	26.8	1	26	26	9	9	1.019	16		1.05	16		1.062	15		1.059	16		gi|226496671|ref|NP_001146493.1|	43.43	1e-38	hypothetical protein [Zea mays]	K02146	2e-72	V-type H+-transporting ATPase subunit AC39 [EC:3.6.3.14]
570	Unigene80792_All	545	50850	28.2	1	26	26	9	9
571	CL3422.Contig1_All	545	55921	34.4	0	30	30	14	14	1.014	17		1.029	17		0.745	17		0.966	17		gi|298204900|emb|CBI34207.3|	58.67	2e-18	unnamed protein product [Vitis vinifera]	K03036	1e-90	26S proteasome regulatory subunit N6
572	CL327.Contig8_All	545	59529	22.2	3	47	1	9	1	-	1		-	1		-	1		-	1		gi|58613553|gb|AAW79363.1|	71.15	5e-158	chloroplast light harvesting complex protein [Heterocapsa triquetra]	K08910	1e-13	light-harvesting complex I chlorophyll a/b binding protein 4
572	CL1053.Contig16_All	545	59458	22.2	3	47	1	9	1
572	CL1053.Contig17_All	545	59169	22.2	3	47	1	9	1
572	CL1053.Contig18_All	545	58938	22.5	3	47	1	9	1
573	CL2130.Contig2_All	545	16183	30.4	0	33	5	4	1	-			-			-			-			gi|323450849|gb|EGB06728.1|	50.98	3e-16	hypothetical protein AURANDRAFT_7494, partial [Aureococcus anophagefferens]	K08902	3e-15	photosystem II Psb27 protein
574	CL15.Contig1_All	545	35065	24.2	4	35	19	6	4	1.288	13	*	1.082	13	*	1.025	13		1.247	13		gi|219121660|ref|XP_002181180.1|	68.29	3e-81	predicted protein [Phaeodactylum tricornutum CCAP 1055/1]	K02998	5e-81	small subunit ribosomal protein SAe
574	CL15.Contig5_All	545	34091	24.8	4	35	19	6	4
574	CL580.Contig2_All	545	34041	24.8	4	35	19	6	4
574	CL580.Contig6_All	545	34389	24.5	4	35	19	6	4
574	comp66052_c0_orf1	545	37241	22.8	4	35	19	6	4
575	comp61365_c0	545	111178	20.9	0	23	14	13	8	0.943	10		0.905	11		1.095	11		1.411	11	*	-	-	-	-	-
576	comp65995_c0_orf1	545	53282	30.6	0	25	1	9	1	-	1		-	1		-	1		-	1		gi|412985935|emb|CCO17135.1|	46.13	7e-61	predicted protein [Bathycoccus prasinos]	K09487	2e-60	heat shock protein 90kDa beta
577	CL4761.Contig1_All	544	30782	38.9	0	24	12	8	4	1.652	4	*	1.972	4	*	2.977	4	*	3.112	4	*	gi|323456823|gb|EGB12689.1|	51.11	4e-33	hypothetical protein AURANDRAFT_18713, partial [Aureococcus anophagefferens]	K04097	2e-26	prostaglandin-H2 D-isomerase / glutathione transferase [EC:5.3.99.2 2.5.1.18]
578	Unigene55368_All	543	31735	59.1	1	32	32	11	11	1.184	21	*	1.129	21	*	0.916	21		0.857	21	*	gi|449525214|ref|XP_004169613.1|	48.72	3e-09	PREDICTED: LOW QUALITY PROTEIN: uncharacterized LOC101216355 [Cucumis sativus]	K02357	6e-09	elongation factor Ts
578	comp74673_c0_orf1	543	50197	35	1	32	32	11	11
579	Unigene56516_All	541	119942	15.5	1	28	28	12	12	0.666	14		0.859	14		0.535	13	*	0.942	14		gi|223017|prf||0405229A	64.91	2e-13	phosphorylase pyridoxal binding site	K00688	0	starch phosphorylase [EC:2.4.1.1]
579	comp65638_c2_orf1	541	123676	14.9	1	28	28	12	12
580	comp76210_c0_orf1	541	65312	30.7	0	30	30	12	12	1.002	22		0.933	22		0.678	22	*	0.694	22		gi|470146724|ref|XP_004308972.1|	37.57	1e-17	PREDICTED: CBL-interacting protein kinase 18-like [Fragaria vesca subsp. vesca]	K13412	2e-20	calcium-dependent protein kinase [EC:2.7.11.1]
581	CL591.Contig1_All	540	9016	61.7	2	30	29	4	3	1.191	16	*	0.886	16		1.124	16		1.131	16	*	gi|157783461|gb|ABV72538.1|	86.67	7e-26	unknown [Heterocapsa triquetra]	-
581	CL591.Contig3_All	540	9030	61.7	2	30	29	4	3
581	CL5571.Contig2_All	540	9046	61.7	2	30	29	4	3
582	Unigene2445_All	538	18051	24.3	0	26	8	3	2	1.01	5		1.042	4		1.136	5		1.206	5		gi|58613551|gb|AAW79362.1|	66.67	2e-20	chloroplast light harvesting complex protein [Heterocapsa triquetra]	-
583	CL4433.Contig3_All	538	28293	32.6	0	20	1	5	1	-	1		-	1		-	1		-	1		gi|306430543|emb|CBI83412.1|	57.86	2e-40	light-harvesting protein, partial [Symbiodinium sp. clade C3]	-
584	comp68229_c0_orf1	537	79593	21.8	0	34	34	12	12	0.971	25		0.961	23		0.878	25		1	25		gi|224066601|ref|XP_002302157.1|	28.07	1e-06	predicted protein [Populus trichocarpa]	K02945	1e-13	small subunit ribosomal protein S1
585	Unigene33238_All	537	14055	56.7	0	18	3	3	2	0.55	3		0.474	3		0.605	3		1.125	3		-	-	-	-	-
586	CL2688.Contig1_All	536	7275	44.1	0	15	15	2	2	0.894	14		0.99	14		0.935	14		0.916	14		gi|402244311|emb|CBW52773.1|	69.49	4e-17	peptidyl-prolyl cis-trans isomerase [Polytomella sp. Pringsheim 198.80]	K01802	2e-16	peptidylprolyl isomerase [EC:5.2.1.8]
587	CL2891.Contig4_All	536	73038	29.9	0	28	3	14	1	2.845	3		1.182	3		1.427	3		1.589	3	*	gi|323450439|gb|EGB06320.1|	57.2	6e-165	hypothetical protein AURANDRAFT_72012 [Aureococcus anophagefferens]	K04077	7e-151	chaperonin GroEL
588	CL5733.Contig2_All	536	34788	13.6	2	7	7	2	2	0.697	7		1.301	7		1.252	7		0.962	7		-	-	-	-	-
588	Unigene67840_All	536	28941	16.7	2	7	7	2	2
588	comp62464_c0	536	46270	10.1	2	7	7	2	2
589	Unigene55621_All	536	48403	41	0	25	5	12	1	1.294	5		0.916	5		0.814	5		0.765	5		-	-	-	-	-
590	CL1901.Contig7_All	532	50478	13.5	0	21	20	5	4	1.184	13		1.333	13		1.142	13	*	1.193	13		gi|306430559|emb|CBI83420.1|	73.58	8e-122	light-harvesting protein, partial [Symbiodinium sp. clade C3]	K08910	1e-19	light-harvesting complex I chlorophyll a/b binding protein 4
591	comp72294_c0_orf1	531	26579	47.4	0	30	16	8	5	0.95	9		1.126	9	*	1.408	9	*	1.24	9	*	-	-	-	-	-
592	CL6669.Contig1_All	531	19687	41.8	0	23	2	6	1	-			-			-			-			gi|255965475|gb|ACU45042.1|	85.11	5e-70	unknown [Pfiesteria piscicida]	-
593	comp65202_c0_orf1	530	58173	35.6	0	27	27	11	11	0.929	18		0.822	18	*	0.791	18	*	0.877	18	*	gi|307107843|gb|EFN56085.1|	43.1	2e-14	hypothetical protein CHLNCDRAFT_145600 [Chlorella variabilis]	-
594	comp65075_c0	530	40899	9.6	0	28	28	3	3	0.898	24		0.999	24		1.097	24		0.924	24		-	-	-	-	-
595	CL505.Contig19_All	529	49877	49.7	2	43	2	17	1	-	1		-	1		-	1		-	1		gi|428178789|gb|EKX47663.1|	74.2	5e-165	hypothetical protein GUITHDRAFT_159541 [Guillardia theta CCMP2712]	K03257	3e-155	translation initiation factor 4A
595	comp65540_c0_orf1	529	54113	45.5	2	43	2	17	1
595	CL698.Contig9_All	529	49878	49.7	2	43	2	17	1
596	comp67644_c0	528	54177	28	0	19	19	8	8	0.958	17		0.85	17	*	0.72	17	*	0.802	16	*	-	-	-	-	-
597	comp78745_c0_orf1	526	35867	29.2	0	29	29	9	9	0.806	16	*	0.906	17	*	1.077	17		1.019	16		gi|392283420|gb|AFM54191.1|	34.94	3e-08	Ycf4 (chloroplast) [Zamia furfuracea]	-
598	CL2758.Contig2_All	526	45157	32.4	1	27	10	11	5	1.105	4	*	0.948	4		0.698	4	*	0.624	4	*	gi|158132216|gb|ABW17275.1|	89.06	1e-14	magnesium chelatase subunit [Karenia brevis]	K03405	2e-129	magnesium chelatase subunit I [EC:6.6.1.1]
598	comp61894_c0_orf1	526	56320	24.7	1	27	10	11	5
599	comp25065_c0_orf1	526	53827	12.4	0	20	20	5	5	1.072	17		1.173	17	*	0.772	17	*	0.806	16	*	gi|449017516|dbj|BAM80918.1|	35.83	1e-06	chloroplast ribosomal protein S1 precursor [Cyanidioschyzon merolae strain 10D]	-
600	CL3641.Contig1_All	525	94890	13.7	0	19	2	7	1	0.835	2		0.743	2		1.28	2	*	1.184	2		-	-	-	-	-
601	comp30132_c0_orf1	525	36234	42.4	0	28	28	11	11	1.056	20		0.924	21		1.151	21	*	1.05	21		gi|449016648|dbj|BAM80050.1|	33.8	2e-06	hypothetical protein, conserved [Cyanidioschyzon merolae strain 10D]	-
602	comp47106_c1_orf1	525	19995	59.1	0	32	4	7	1	0.936	2		1.155	2		1.308	2		0.868	2		gi|112253405|gb|ABI14290.1|	80.16	1e-54	hypothetical protein [Pfiesteria piscicida]	-
603	comp63141_c0_orf1	524	77022	21.4	0	32	18	10	6	0.992	13		0.922	13		0.72	13	*	0.695	13	*	gi|428176016|gb|EKX44903.1|	22.08	2e-06	hypothetical protein GUITHDRAFT_71870 [Guillardia theta CCMP2712]	-
604	comp73596_c0	524	31539	15.3	0	16	16	3	3	1.373	12		0.834	12	*	1.065	12		1.051	12		-	-	-	-	-
605	comp63817_c0_orf1	523	46593	21.5	0	26	26	8	8	1.273	14	*	1.246	14	*	1.624	14	*	1.831	14	*	gi|115476470|ref|NP_001061831.1|	38.32	4e-24	Os08g0423500 [Oryza sativa Japonica Group]	K01674	3e-25	carbonic anhydrase [EC:4.2.1.1]
606	Unigene42075_All	521	11889	44.9	0	15	15	3	3	0.917	11		1.007	11		1.095	11		1.177	11		-	-	-	-	-
607	comp63236_c0_orf1	521	76225	26.8	0	25	25	12	12	1.298	15	*	1.081	15		0.695	15	*	0.806	15	*	-	-	-	-	-
608	Unigene25615_All	520	23187	20.1	2	27	10	4	1	0.829	4	*	1.083	5	*	1.363	5	*	0.82	5	*	gi|58613635|gb|AAW79404.1|	59.57	9e-07	unknown protein [Heterocapsa triquetra]	-
608	Unigene25616_All	520	23597	20.1	2	27	10	4	1
608	Unigene25618_All	520	23167	20.2	2	27	10	4	1
609	CL469.Contig1_All	519	76936	25.1	0	27	8	11	3	0.982	4		0.896	4		0.54	4	*	0.679	4	*	-	-	-	-	-
610	comp69566_c0	519	25015	63	0	27	27	11	11	0.991	18		0.988	18		1.208	18	*	1.118	18		-	-	-	-	-
611	CL2179.Contig4_All	519	44536	35.5	1	29	21	10	6	0.899	12	*	0.891	12	*	0.47	12	*	0.552	12		gi|414586349|tpg|DAA36920.1|	67.5	2e-07	TPA: hypothetical protein ZEAMMB73_009682, partial [Zea mays]	K00856	2e-112	adenosine kinase [EC:2.7.1.20]
611	comp65651_c0_orf1	519	46977	33.4	1	29	21	10	6
612	comp65494_c0_orf1	519	82369	24.9	0	27	8	12	4	0.876	3		0.869	3		0.772	3		0.939	3		-	-	-	-	-
613	comp71557_c0_orf1	519	121257	17.1	0	25	25	12	12	0.948	13		0.926	12	*	0.579	13	*	1.153	13		gi|223995207|ref|XP_002287287.1|	34.07	1e-08	predicted protein [Thalassiosira pseudonana CCMP1335]	K14792	1e-06	rRNA biogenesis protein RRP5
614	comp25514_c0_orf1	518	52958	27.6	1	36	36	10	10	0.994	18		1.085	18	*	0.762	17	*	0.796	18		gi|299117399|emb|CBN73902.1|	63.88	1e-90	peroxidase [Ectocarpus siliculosus]	K00428	1e-79	cytochrome c peroxidase [EC:1.11.1.5]
614	Unigene69011_All	518	44348	34.6	1	36	36	10	10
615	CL209.Contig4_All	518	34072	24.5	4	27	4	4	1	1.049	3		1.049	3		0.811	3		1.038	3		gi|242043932|ref|XP_002459837.1|	72.09	9e-13	hypothetical protein SORBIDRAFT_02g011975 [Sorghum bicolor]	K02865	9e-71	large subunit ribosomal protein L10Ae
615	CL2468.Contig9_All	518	34073	24.5	4	27	4	4	1
615	CL2468.Contig1_All	518	34059	24.5	4	27	4	4	1
615	CL209.Contig6_All	518	34086	24.5	4	27	4	4	1
615	CL2468.Contig6_All	518	34009	24.5	4	27	4	4	1
616	CL2448.Contig1_All	517	35466	38.6	1	24	24	9	9	1.015	15		1.133	15	*	0.984	15		0.958	15		gi|134037094|gb|ABO47887.1|	91.23	3e-139	hypothetical protein [Alexandrium fundyense]	-
616	CL2448.Contig3_All	517	35633	38.5	1	24	24	9	9
617	CL2137.Contig4_All	516	21435	53.1	0	26	1	8	1	-	1		-	1		-	1		-	1		gi|330850944|ref|YP_004376694.1|	44.57	1e-11	ATP synthase CF0 B chain subunit I [Fistulifera sp. JPCC DA0580]	K02109	3e-08	F-type H+-transporting ATPase subunit b [EC:3.6.3.14]
618	CL5809.Contig1_All	515	36890	28	1	21	21	5	5	1.139	14		1.068	14		0.951	14		0.885	14		gi|308044471|ref|NP_001183534.1|	65.38	4e-14	uncharacterized protein LOC100502048 [Zea mays]	K03038	6e-84	26S proteasome regulatory subunit N8
618	comp48836_c0_orf1	515	53580	21.5	1	21	21	5	5
619	CL3072.Contig11_All	514	24860	31.9	0	34	4	6	1	1.028	3		1.006	3		1	3		0.99	3		gi|112253309|gb|ABI14242.1|	76.51	1e-70	60S ribosomal protein I21 [Pfiesteria piscicida]	K02889	4e-37	large subunit ribosomal protein L21e
620	Unigene47174_All	513	54203	26.4	1	29	24	9	7	0.988	18		1.013	18		0.705	18	*	0.857	18	*	gi|134037090|gb|ABO47885.1|	62.96	4e-96	hypothetical protein Tb10.6k15.3460 [Alexandrium fundyense]	-
620	comp58362_c0_orf1	513	73726	19.7	1	29	24	9	7
621	CL2118.Contig4_All	512	91469	15.7	3	21	4	8	2	0.98	2		0.954	2		1.601	2		1.426	2		-	-	-	-	-
621	CL3641.Contig6_All	512	85908	16.4	3	21	4	8	2
621	CL2118.Contig8_All	512	91442	15.7	3	21	4	8	2
621	CL3641.Contig4_All	512	91139	15.7	3	21	4	8	2
622	CL505.Contig3_All	511	49619	47.6	0	41	1	16	1	-	1		-	1		-	1		-	1		gi|428178789|gb|EKX47663.1|	74.73	1e-165	hypothetical protein GUITHDRAFT_159541 [Guillardia theta CCMP2712]	K03257	3e-155	translation initiation factor 4A
623	Unigene13328_All	511	51380	27.9	0	31	18	8	4	0.974	14		1.09	13		0.913	14		0.985	14		gi|224105183|ref|XP_002313718.1|	61.41	7e-68	predicted protein [Populus trichocarpa]	K03029	4e-70	26S proteasome regulatory subunit N10
624	CL6087.Contig2_All	510	46559	28.9	0	22	3	7	1	0.874	3		0.886	3		0.413	3	*	0.53	3	*	gi|157384077|gb|ABV49398.1|	54.64	2e-56	malate-quinone oxidoreductase [Karenia brevis]	-
625	CL1102.Contig2_All	509	11473	47.6	1	21	21	3	3	0.815	14	*	1.02	14		1.317	14	*	1.209	14	*	-	-	-	-	-
625	Unigene61631_All	509	13985	38.6	1	21	21	3	3
626	Unigene52052_All	509	19179	36.2	0	26	6	4	1	1.334	6	*	1.11	6		1.108	6		1.038	6		gi|147779443|emb|CAN74358.1|	60.38	2e-09	hypothetical protein VITISV_042154 [Vitis vinifera]	K11187	3e-25	peroxiredoxin 5, atypical 2-Cys peroxiredoxin [EC:1.11.1.15]
627	comp67620_c0_orf1	508	22521	33.5	0	19	17	7	5	0.88	15	*	0.872	16	*	1.284	15	*	1.191	16	*	-	-	-	-	-
628	comp63954_c0_orf1	508	58522	22.5	0	33	33	9	9	0.876	19	*	1.017	19		1.019	19		0.975	19		gi|449019962|dbj|BAM83364.1|	32.2	2e-06	chloroplast molecular chaperone GrpE [Cyanidioschyzon merolae strain 10D]	K03687	1e-09	molecular chaperone GrpE
629	comp67209_c0_orf1	507	29130	24.4	0	22	22	5	5	1.085	16		1.114	16	*	1.103	16	*	0.94	15	*	gi|348690126|gb|EGZ29940.1|	54.39	2e-09	hypothetical protein PHYSODRAFT_353704 [Phytophthora sojae]	K02892	3e-15	large subunit ribosomal protein L23
630	CL2137.Contig5_All	507	21830	26.1	0	26	9	6	2	0.665	6	*	0.872	6		0.935	6		0.949	6		gi|118411110|ref|YP_874504.1|	44.16	4e-06	ATP synthase CF0 B chain subunit I [Thalassiosira pseudonana]	K02109	2e-07	F-type H+-transporting ATPase subunit b [EC:3.6.3.14]
631	Unigene40076_All	506	54420	27.9	1	23	23	9	9	1.202	20	*	1.016	20		0.819	20	*	0.935	20		gi|317159569|gb|ADV04059.1|	82.16	5e-90	DEAD/DEAH box helicase 8 [Hevea brasiliensis]	K12614	0	ATP-dependent RNA helicase DDX6/DHH1 [EC:3.6.4.13]
631	comp51793_c0_orf1	506	67678	21.8	1	23	23	9	9
632	CL1680.Contig4_All	506	26620	41.5	0	16	1	6	1	-			-			-			-			gi|303283856|ref|XP_003061219.1|	64.29	6e-23	predicted protein [Micromonas pusilla CCMP1545]	K00234	1e-11	succinate dehydrogenase (ubiquinone) flavoprotein subunit [EC:1.3.5.1]
633	CL2662.Contig3_All	506	18876	64.3	0	31	3	7	1	-	1		-	1		-	1		-	1		gi|112253405|gb|ABI14290.1|	79.37	1e-54	hypothetical protein [Pfiesteria piscicida]	-
634	Unigene8199_All	506	17729	31.9	0	7	1	3	1	-	1		-	1		-	1		-	1		gi|11467752|ref|NP_050804.1|	68.06	4e-46	cell division protein [Guillardia theta]	K03798	1e-42	cell division protease FtsH [EC:3.4.24.-]
635	CL2237.Contig1_All	505	19897	23.8	1	21	21	3	3	0.866	10		1.054	10		1.039	9		1.152	10		gi|58618210|gb|AAW80670.1|	76.47	2e-15	chloroplast cytochrome c6 [Heterocapsa triquetra]	K08906	6e-07	cytochrome c6
635	comp65693_c1_orf1	505	23872	20.3	1	21	21	3	3
636	comp64024_c0_orf1	503	72479	16.8	0	22	10	8	4	0.98	6		0.89	6	*	0.575	6	*	0.684	6		gi|323452697|gb|EGB08570.1|	39.42	2e-60	hypothetical protein AURANDRAFT_63928 [Aureococcus anophagefferens]	-
637	comp38476_c0	501	35155	30.6	0	20	20	8	8	0.884	9		0.88	9		0.993	9		1.047	9		-	-	-	-	-
638	comp65474_c0_orf1	500	70566	19.4	0	23	22	9	8	1	16		0.958	16		0.582	16	*	0.703	16		gi|119710160|gb|ABL96301.1|	69.63	6e-178	Bacl-2 [Symbiodinium sp. C3]	-
639	comp80495_c0_orf1	499	23279	50.6	0	19	14	6	5	0.827	10		0.83	10	*	1.025	10		1.026	10		-	-	-	-	-
640	comp78188_c0_orf1	498	27626	31	0	24	17	6	5	0.785	12	*	0.913	12	*	1.081	12		1.087	12		gi|219116851|ref|XP_002179220.1|	63.06	1e-31	predicted protein [Phaeodactylum tricornutum CCAP 1055/1]	K09569	3e-20	FK506-binding protein 2 [EC:5.2.1.8]
641	comp74637_c0_orf1	497	25503	49.8	0	22	22	7	7	0.973	11		0.979	11		1.11	11		1.306	11	*	gi|325187746|emb|CCA22292.1|	46.15	1e-06	conserved hypothetical protein [Albugo laibachii Nc14]	K06694	2e-08	26S proteasome non-ATPase regulatory subunit 10
642	comp103117_c0_orf1	497	64481	26.9	0	16	16	10	10	0.962	14		0.859	14	*	0.789	14	*	0.919	14		gi|115467746|ref|NP_001057472.1|	31.58	7e-06	Os06g0308000 [Oryza sativa Japonica Group]	-
643	Unigene57999_All	496	21643	7.7	1	15	15	1	1	1.1	13		0.88	13	*	0.888	13		0.895	13	*	gi|223996637|ref|XP_002287992.1|	56	7e-08	Tha4/Hcf106 protein [Thalassiosira pseudonana CCMP1335]	-
643	comp74111_c0_orf1	496	23869	7.2	1	15	15	1	1
644	CL4067.Contig3_All	495	36089	25.2	0	23	11	6	3	1.044	5		0.977	5		1.19	5	*	1.153	5		-	-	-	-	-
645	comp59325_c0	495	97271	22.2	0	20	20	12	12	1.155	10	*	1.166	10	*	0.89	11		1.034	11		-	-	-	-	-
646	comp64464_c0_orf1	495	54003	23.5	0	31	31	9	9	1.275	18		1.159	18	*	0.722	18	*	0.92	18		gi|11465423|ref|NP_045186.1|	36.7	8e-07	ribosomal protein L4 [Cyanidium caldarium]	K02926	4e-14	large subunit ribosomal protein L4
647	Unigene42805_All	495	29258	45.9	0	23	3	9	1	1.331	2		0.938	2		1.393	2		1.481	2		gi|157093179|gb|ABV22244.1|	43.78	1e-33	14-3-3-like protein [Karlodinium veneficum]	K06630	6e-34	tyrosine 3-monooxygenase/tryptophan 5-monooxygenase activation protein
648	CL1622.Contig5_All	495	25527	37	0	22	16	6	5	0.978	9		1.321	9	*	1.552	9		1.225	7	*	gi|301118623|ref|XP_002907039.1|	69.95	2e-75	GTP-binding protein SAR1 [Phytophthora infestans T30-4]	K07953	6e-71	GTP-binding protein SAR1 [EC:3.6.5.-]
649	CL7223.Contig1_All	493	30854	32.6	1	18	18	6	6	0.803	13	*	0.957	13		0.959	13		0.885	13		gi|428174385|gb|EKX43281.1|	42.17	3e-09	hypothetical protein GUITHDRAFT_110695 [Guillardia theta CCMP2712]	K14411	3e-07	RNA-binding protein Musashi
649	comp69846_c0_orf1	493	37506	27.7	1	18	18	6	6
650	comp67017_c0	493	39713	30.2	0	23	23	8	8	0.76	14	*	0.82	14	*	1.022	14		0.884	14	*	-	-	-	-	-
651	comp24505_c0	492	48780	18.8	1	18	18	6	6	1.02	15		1.057	15		1.07	15		1.088	15		gi|397568961|gb|EJK46450.1|	52.34	5e-58	hypothetical protein THAOC_34879 [Thalassiosira oceanica]	-
651	Unigene64685_All	492	29504	33.3	1	18	18	6	6
652	CL1023.Contig3_All	492	47292	22.7	2	25	5	7	1	1.048	3	*	0.949	5		0.862	5		0.64	5		gi|167859859|gb|ACA04883.1|	61.22	4e-28	putative senescence-associated protein [Picea abies]	K02932	4e-77	large subunit ribosomal protein L5e
652	CL3413.Contig3_All	492	48111	22.3	2	25	5	7	1
652	CL3413.Contig2_All	492	47835	22.3	2	25	5	7	1
653	CL81.Contig2_All	491	67935	21.3	0	30	5	9	2	0.885	3		0.912	3		1.323	3		1.653	3	*	-	-	-	-	-
654	comp97050_c0_orf1	488	44336	24	0	24	24	6	6	0.895	20		0.981	20		1.136	20	*	1.186	20	*	gi|242070027|ref|XP_002450290.1|	33.96	1e-06	hypothetical protein SORBIDRAFT_05g003290 [Sorghum bicolor]	K03106	6e-10	signal recognition particle subunit SRP54
655	CL1023.Contig4_All	488	47579	21.7	1	29	16	8	3	1.153	7		0.992	6		0.973	7		0.813	7	*	gi|449511410|ref|XP_004163948.1|	61.82	3e-10	PREDICTED: 60S ribosomal protein L5-like [Cucumis sativus]	K02932	2e-77	large subunit ribosomal protein L5e
655	CL1023.Contig5_All	488	47855	21.7	1	29	16	8	3
656	Unigene1847_All	488	49477	30.2	2	20	20	10	10	0.704	12	*	0.893	13		0.982	13		1.035	13		-	-	-	-	-
656	Unigene8738_All	488	49535	30.2	2	20	20	10	10
656	comp33447_c0	488	66059	22.8	2	20	20	10	10
657	comp26850_c0_orf1	488	39912	29.6	0	23	23	8	8	1.102	17		0.959	17		1.3	17	*	1.189	16	*	gi|299117518|emb|CBN75362.1|	28.57	1e-09	RHD3a, RHD3/Sey1 family GTPase involved in the ER-to-Golgi traffic [Ectocarpus siliculosus]	-
658	comp63526_c0_orf1	487	20255	12.1	0	18	18	2	2	0.779	17	*	0.93	17		1.068	17		0.962	17		gi|58613641|gb|AAW79407.1|	53.06	1e-18	unknown protein [Heterocapsa triquetra]	-
659	comp66963_c0_orf1	487	31450	13.3	0	21	21	3	3	1.052	14		0.948	14	*	1.107	14		1.248	14	*	gi|168035356|ref|XP_001770176.1|	35.05	4e-06	predicted protein [Physcomitrella patens subsp. patens]	K02946	6e-11	small subunit ribosomal protein S10
660	Unigene64823_All	486	54411	30.1	1	22	22	10	10	0.915	12		0.955	12		0.983	12		0.745	12	*	gi|307105705|gb|EFN53953.1|	42.92	2e-47	hypothetical protein CHLNCDRAFT_25162, partial [Chlorella variabilis]	K03217	4e-47	preprotein translocase subunit YidC
660	comp32150_c0_orf1	486	77326	20.2	1	22	22	10	10
661	CL2392.Contig3_All	485	46865	32.4	2	23	10	10	4	0.58	5		0.54	5	*	0.505	5		0.975	5		gi|428176289|gb|EKX45174.1|	43.1	6e-16	hypothetical protein GUITHDRAFT_108818 [Guillardia theta CCMP2712]	-
661	comp65675_c2_orf1	485	60925	24.7	2	23	10	10	4
661	CL2392.Contig5_All	485	46907	32.4	2	23	10	10	4
662	comp68346_c0_orf1	484	46199	18.1	0	24	24	5	5	1.266	16	*	1.152	16	*	0.959	15		0.98	16		gi|254674500|dbj|BAH86057.1|	54.78	3e-31	ribosomal protein L16 [Allium cepa]	K02878	5e-33	large subunit ribosomal protein L16
663	comp77226_c0	483	97029	20.4	0	21	21	12	12	1.019	17		0.954	17		1.255	17	*	1.163	17	*	-	-	-	-	-
664	comp69022_c0_orf1	483	30823	27.4	0	22	22	5	5	0.928	16		0.984	16		0.962	16		0.912	16		gi|307105220|gb|EFN53470.1|	44.3	3e-06	hypothetical protein CHLNCDRAFT_136744 [Chlorella variabilis]	-
665	comp71188_c0	482	98691	16.5	0	26	26	10	10	0.852	15	*	0.922	15	*	0.963	15		0.923	15		-	-	-	-	-
666	CL232.Contig1_All	482	9306	37.1	3	20	20	2	2	0.988	15		1.168	16	*	1.401	16		1.422	16	*	gi|157093575|gb|ABV22442.1|	78.57	2e-17	40S ribosomal protein S28 [Oxyrrhis marina]	K02979	4e-12	small subunit ribosomal protein S28e
666	comp63379_c0_orf1	482	12749	26	3	20	20	2	2
666	comp66630_c0_orf1	482	12645	26.8	3	20	20	2	2
666	CL232.Contig8_All	482	8654	40	3	20	20	2	2
667	Unigene15892_All	482	33752	36	1	25	25	7	7	0.92	19		0.89	18	*	0.798	19	*	0.856	19		gi|397640016|gb|EJK73886.1|	54.33	4e-66	hypothetical protein THAOC_04462 [Thalassiosira oceanica]	K00059	4e-16	3-oxoacyl-[acyl-carrier protein] reductase [EC:1.1.1.100]
667	comp24230_c0_orf1	482	37681	31.9	1	25	25	7	7
668	Unigene63337_All	482	63882	32.2	0	37	3	14	2	-			-			-			-			-	-	-	-	-
669	comp28236_c0	481	95160	17	0	19	19	10	10	0.968	13		0.959	13		1.257	13	*	1.124	13		-	-	-	-	-
670	comp67885_c0_orf1	480	27950	35.2	0	19	16	6	4	0.811	13	*	0.979	13		0.987	13		0.987	13		gi|223995249|ref|XP_002287308.1|	68.21	2e-60	canine-like rab-type small G protein [Thalassiosira pseudonana CCMP1335]	K07887	4e-52	Ras-related protein Rab-5A
671	comp63413_c0_orf1	480	26582	19.6	0	16	2	3	1	1.049	2		0.841	2		0.704	2	*	0.834	2		gi|37731813|gb|AAO13052.1|	100	9e-08	ribulose 1,5-bisphosphate carboxylase oxygenase form II [Prorocentrum minimum]	-
672	Unigene69059_All	478	15955	43.8	0	11	11	3	3	1.274	11	*	1.129	10	*	1.113	11		0.967	11		gi|77024153|gb|ABA55547.1|	95.45	1e-06	cytosolic fructose-6-bisphosphate aldolase class 2a [Karlodinium veneficum]	K01624	2e-27	fructose-bisphosphate aldolase, class II [EC:4.1.2.13]
673	CL2376.Contig8_All	478	12838	19.7	0	16	1	2	1	-	1		-	1		-	1		-	1		gi|112253315|gb|ABI14245.1|	84.21	7e-20	40S ribosomal protein S24 [Pfiesteria piscicida]	K02974	8e-15	small subunit ribosomal protein S24e
674	comp69113_c0	477	38185	22.2	0	28	28	7	7	0.958	12		1.039	12		1.225	12	*	1.066	12		-	-	-	-	-
675	CL72.Contig3_All	476	71756	28.5	0	25	6	13	3	1.019	5		0.958	5		1.094	5		1.45	5	*	gi|323450439|gb|EGB06320.1|	57.82	2e-169	hypothetical protein AURANDRAFT_72012 [Aureococcus anophagefferens]	K04077	9e-153	chaperonin GroEL
676	CL1598.Contig17_All	475	33248	22.2	3	34	2	5	1	1.501	2		1	2		1.177	2	*	1.04	2		gi|388500848|gb|AFK38490.1|	54.81	9e-16	unknown [Lotus japonicus]	K02873	1e-42	large subunit ribosomal protein L13e
676	CL1598.Contig6_All	475	33829	22.2	3	34	2	5	1
676	comp65213_c0_orf1	475	34538	21.4	3	34	2	5	1
676	CL2154.Contig7_All	475	33553	22.2	3	34	2	5	1
677	CL126.Contig1_All	473	14997	70.4	0	23	8	6	1	0.88	7	*	0.906	7		1.327	6	*	1.069	7		gi|112253297|gb|ABI14236.1|	81.48	1e-41	probable peroxisomal protein POX18 [Pfiesteria piscicida]	-
678	Unigene52924_All	473	14952	60.9	0	16	5	5	1	0.672	5	*	0.924	5		0.622	5	*	0.627	5	*	gi|422900825|gb|AFX83583.1|	100	1e-60	beta-tubulin, partial [Alexandrium fundyense]	K07375	7e-57	tubulin beta
679	CL4748.Contig2_All	471	25981	28.2	0	43	2	4	1	0.829	2		0.762	2		0.899	2		1.058	2		gi|60101678|gb|AAX13963.1|	90.23	3e-89	chloroplast phosphoribulokinase 2 [Pyrocystis lunula]	K00855	2e-33	phosphoribulokinase [EC:2.7.1.19]
680	CL1037.Contig2_All	471	19581	35.5	0	25	11	5	2	1.052	8		1.25	8	*	1.086	8		1.226	8		gi|299470814|emb|CBN78637.1|	49.59	5e-24	putative Translation Initiation Inhibitor [Ectocarpus siliculosus]	-
681	comp53913_c0_orf1	470	51733	19.5	0	28	28	8	8	0.932	18		0.911	18		0.99	17		0.862	18		-	-	-	-	-
682	comp63868_c0	468	47739	24.7	0	19	19	6	6	1	12		0.951	12		0.96	12		0.839	12	*	-	-	-	-	-
683	Unigene10394_All	467	48663	26.5	0	17	9	8	4	1.245	7		1.14	7		1.026	7		1.167	6	*	gi|219119917|ref|XP_002180709.1|	57.93	9e-55	predicted protein [Phaeodactylum tricornutum CCAP 1055/1]	K00620	8e-22	glutamate N-acetyltransferase / amino-acid N-acetyltransferase [EC:2.3.1.35 2.3.1.1]
684	CL1892.Contig1_All	467	27109	51.9	1	16	16	9	9	1.198	13	*	1.165	13	*	1.165	13	*	1.446	13	*	gi|195605404|gb|ACG24532.1|	80.85	4e-80	ras-related protein Rab-2-A [Zea mays]	K07877	1e-81	Ras-related protein Rab-2A
684	comp62988_c0_orf1	467	30028	46.8	1	16	16	9	9
685	comp65877_c0_orf1	467	79233	12.6	0	19	17	5	4	1.073	15		0.946	15		1.038	14		1.055	15		-	-	-	-	-
686	CL1265.Contig10_All	467	37578	32.6	0	22	6	7	2	0.993	5		0.958	5		0.774	5	*	0.9	5		gi|302809077|ref|XP_002986232.1|	53.62	5e-69	hypothetical protein SELMODRAFT_157825 [Selaginella moellendorffii]	K00434	4e-70	L-ascorbate peroxidase [EC:1.11.1.11]
687	CL1598.Contig11_All	466	33702	21.8	4	35	3	5	1	1.626	3	*	1.125	3		1.017	3		1.253	3	*	gi|300120400|emb|CBK19954.2|	72.13	1e-17	unnamed protein product [Blastocystis hominis]	K02873	4e-40	large subunit ribosomal protein L13e
687	CL1598.Contig8_All	466	33758	21.8	4	35	3	5	1
687	CL1598.Contig16_All	466	33874	21.8	4	35	3	5	1
687	CL1598.Contig12_All	466	33715	21.8	4	35	3	5	1
687	CL2154.Contig1_All	466	33598	21.8	4	35	3	5	1
688	CL2508.Contig2_All	466	147120	17.4	1	25	25	15	15	0.824	17	*	0.899	17		0.669	17	*	0.833	17	*	gi|323455294|gb|EGB11163.1|	52.24	1e-30	hypothetical protein AURANDRAFT_22099 [Aureococcus anophagefferens]	K03235	0	elongation factor 3
688	comp65456_c0_orf1	466	153181	16.8	1	25	25	15	15
689	Unigene216_All	465	91431	17.8	0	24	3	10	1	1.122	2		0.899	2		0.797	2		0.916	2		gi|397648276|gb|EJK78072.1|	76.36	0	hypothetical protein THAOC_00049 [Thalassiosira oceanica]	K01682	0	aconitate hydratase 2 / 2-methylisocitrate dehydratase [EC:4.2.1.3 4.2.1.99]
690	CL2676.Contig4_All	464	57667	24	0	24	2	11	2	-	1		-	1		-	1		-	1		gi|449529273|ref|XP_004171625.1|	54.12	3e-18	PREDICTED: proliferation-associated protein A-like [Cucumis sativus]	K01265	9e-71	methionyl aminopeptidase [EC:3.4.11.18]
691	CL1276.Contig1_All	464	57822	33.3	2	48	3	15	1	-	1		-	1		-	1		-	1		gi|58613475|gb|AAW79324.1|	83.86	0	phosphoglycerate kinase [Heterocapsa triquetra]	K00927	3e-114	phosphoglycerate kinase [EC:2.7.2.3]
691	Unigene82815_All	464	57501	33.3	2	48	3	15	1
691	Unigene16983_All	464	57489	33.3	2	48	3	15	1
692	Unigene32930_All	463	27594	52.4	1	23	15	8	5	1.135	14		0.996	14		1.006	14		1.023	14		gi|294463532|gb|ADE77295.1|	58.14	2e-49	unknown [Picea sitchensis]	K07904	1e-48	Ras-related protein Rab-11A
692	comp73134_c0_orf1	463	29818	47.2	1	23	15	8	5
693	CL1630.Contig3_All	463	59519	21	1	32	5	8	2	0.91	4		1.044	5		0.386	5		0.331	4		gi|193891007|gb|ACF28657.1|	88.6	1e-141	fructose 1,6 biphosphate aldolase [Amphidinium carterae]	K01624	1e-126	fructose-bisphosphate aldolase, class II [EC:4.1.2.13]
693	comp66053_c0_orf1	463	62358	19.9	1	32	5	8	2
694	CL330.Contig3_All	463	45060	20.7	0	24	1	6	1	-			-			-			-			gi|134037042|gb|ABO47861.1|	93.1	1e-179	N-acetylneuraminic acid phosphate synthase [Alexandrium fundyense]	-
695	Unigene45024_All	462	11669	64.8	0	20	3	5	1	0.855	3		0.761	3	*	1.283	3	*	1.032	3		gi|224033259|gb|ACN35705.1|	65.31	8e-10	unknown [Zea mays]	K09250	9e-15	cellular nucleic acid-binding protein
696	comp47681_c0_orf1	462	61491	16	0	24	23	7	6	0.949	12		1.002	12		0.539	12		0.558	12		gi|380715029|gb|AFE02909.1|	75.2	2e-161	fructose-1,6-bisphosphate aldolase class II [Emiliania huxleyi]	K01624	2e-111	fructose-bisphosphate aldolase, class II [EC:4.1.2.13]
697	comp60369_c0_orf1	462	11607	50.6	0	16	10	3	1	1.151	8		0.902	8		0.665	8		1.029	8		gi|306430543|emb|CBI83412.1|	60.47	2e-20	light-harvesting protein, partial [Symbiodinium sp. clade C3]	-
698	CL2662.Contig1_All	461	18674	55.6	1	27	2	6	1	-	1		-	1		-	1		-	1		gi|112253405|gb|ABI14290.1|	80.95	2e-54	hypothetical protein [Pfiesteria piscicida]	-
698	comp20880_c0_orf1	461	19404	52.6	1	27	2	6	1
699	CL1598.Contig13_All	461	33127	18.4	0	35	4	4	1	-			-			-			-			gi|357511725|ref|XP_003626151.1|	55	3e-28	60S ribosomal protein L13 [Medicago truncatula]	K02873	2e-45	large subunit ribosomal protein L13e
700	CL969.Contig2_All	460	51112	25.2	0	16	15	8	7	0.983	10		1.108	10		1.545	8	*	1.532	10	*	-	-	-	-	-
701	CL233.Contig7_All	460	20416	10.4	1	11	11	1	1	1.281	11	*	0.774	11	*	0.731	11	*	1.011	11		gi|157783485|gb|ABV72550.1|	56.82	7e-15	unknown [Heterocapsa triquetra]	-
701	CL825.Contig4_All	460	20444	10.4	1	11	11	1	1
702	CL2915.Contig1_All	460	52134	26.7	1	20	10	9	5	0.991	7		0.902	7	*	0.771	7		0.806	7		gi|193891005|gb|ACF28656.1|	86.31	4e-128	glutamate semialdehyde synthase [Amphidinium carterae]	K01845	0	glutamate-1-semialdehyde 2,1-aminomutase [EC:5.4.3.8]
702	comp31192_c0_orf1	460	93608	14.2	1	20	10	9	5
703	comp69748_c0_orf1	460	40414	23.9	0	15	8	7	4	1.118	6		0.98	6		0.94	6		1.228	6		gi|345291499|gb|AEN82241.1|	61.67	7e-14	AT3G58730-like protein, partial [Capsella rubella]	K02149	5e-34	V-type H+-transporting ATPase subunit D [EC:3.6.3.14]
704	CL3208.Contig3_All	458	26889	29.1	1	19	19	5	5	1.127	14		1.004	13		0.758	13	*	0.909	14		gi|301110158|ref|XP_002904159.1|	67.49	5e-59	3-ketoacyl-CoA thiolase A [Phytophthora infestans T30-4]	K07513	4e-54	acetyl-CoA acyltransferase 1 [EC:2.3.1.16]
704	comp32575_c2_orf1	458	30041	26.1	1	19	19	5	5
705	comp31434_c0	458	20932	34.8	0	14	14	4	4	0.809	12	*	0.928	12		1.15	12	*	1.468	12	*	-	-	-	-	-
706	comp71535_c0_orf1	457	25574	49.4	0	34	5	8	2	0.829	5	*	0.951	3	*	1.221	5		1.119	5	*	-	-	-	-	-
707	comp30978_c0_orf1	457	20495	45.1	1	25	25	5	5	1.078	15		1.053	15		1.157	15	*	1.181	15	*	gi|452820724|gb|EME27763.1|	44.44	1e-07	ubiquinol-cytochrome c reductase subunit 7 [Galdieria sulphuraria]	K00417	4e-06	ubiquinol-cytochrome c reductase subunit 7
707	comp67543_c0_orf1	457	27086	33.7	1	25	25	5	5
708	Unigene74922_All	457	33281	43.3	1	24	24	9	9	0.892	14		0.961	14		1.068	14		1.013	14		gi|323456028|gb|EGB11895.1|	69.77	2e-94	hypothetical protein AURANDRAFT_19572 [Aureococcus anophagefferens]	-
708	comp83586_c0_orf1	457	40300	34.5	1	24	24	9	9
709	comp48945_c0_orf1	456	81254	15.5	0	21	2	7	1	0.634	2		0.679	2		0.634	2		0.935	2		gi|449467033|ref|XP_004151230.1|	50.61	1e-99	PREDICTED: probable malate:quinone oxidoreductase-like, partial [Cucumis sativus]	-
710	CL4976.Contig1_All	456	17088	32.8	0	27	23	6	5	1.266	11	*	1.222	11		1.314	11	*	1.406	11	*	-	-	-	-	-
711	Unigene6625_All	456	16550	37	1	23	23	4	4	0.94	12		1	13		0.825	13	*	0.793	13	*	gi|71000249|dbj|BAE07174.1|	64.71	9e-36	polyprotein [Heterocapsa triquetra]	K01689	1e-36	enolase [EC:4.2.1.11]
711	comp33956_c2_orf1	456	22353	26.3	1	23	23	4	4
712	comp66924_c0_orf1	455	18973	48.1	0	14	14	6	6	0.772	11	*	1.01	11		1.088	11		1.143	11	*	-	-	-	-	-
713	Unigene14719_All	455	9702	40.5	0	10	3	2	1	1.074	3		1.529	3		1.178	3		1.741	3	*	gi|58613603|gb|AAW79388.1|	56.9	8e-10	unknown protein [Heterocapsa triquetra]	-
714	comp75305_c0_orf1	453	39652	24.8	0	25	25	8	8	1.109	15		1.189	15	*	0.902	15		0.918	15		gi|348690156|gb|EGZ29970.1|	44.32	1e-51	cyclic AMP-dependent protein kinase-like protein regulatory subunit [Phytophthora sojae]	K04739	5e-43	cAMP-dependent protein kinase regulator
715	comp77583_c0_orf1	453	55036	26	1	22	22	8	8	0.909	13		0.905	13	*	1.172	13	*	1.203	13	*	gi|302826469|ref|XP_002994701.1|	83.11	0	hypothetical protein SELMODRAFT_139024 [Selaginella moellendorffii]	K03063	0	26S proteasome regulatory subunit T3
715	Unigene80771_All	453	51000	28.6	1	22	22	8	8
716	comp59226_c1_orf1	453	143504	10.7	0	19	8	9	5	1.268	7		0.984	7		0.735	7	*	0.719	7		gi|255076735|ref|XP_002502038.1|	62.5	2e-69	predicted protein [Micromonas sp. RCC299]	-
717	comp62865_c0_orf1	452	38031	40.3	0	18	18	7	7	1.019	13		1.183	13	*	0.978	14		0.997	14		gi|449469018|ref|XP_004152218.1|	47.37	3e-09	PREDICTED: cytochrome c oxidase subunit 5b-2, mitochondrial-like [Cucumis sativus]	K02265	2e-10	cytochrome c oxidase subunit 5b
718	comp69318_c0	451	64464	29	0	23	3	12	1	0.783	2	*	1	2		0.843	2		0.767	2		-	-	-	-	-
719	comp60120_c0_orf1	451	73767	25.1	0	25	9	12	4	1.003	4		0.894	3		0.861	4		1.061	4		gi|125537438|gb|EAY83926.1|	55.38	2e-14	hypothetical protein OsI_39149 [Oryza sativa Indica Group]	K09503	2e-68	DnaJ homolog subfamily A member 2
720	Unigene21263_All	451	39788	28	1	13	13	6	6	1.3	11	*	1.201	11	*	0.72	11	*	0.718	11	*	gi|219117329|ref|XP_002179459.1|	66.17	6e-98	hydroxymethylbilane synthase [Phaeodactylum tricornutum CCAP 1055/1]	K01749	7e-86	hydroxymethylbilane synthase [EC:2.5.1.61]
720	comp24747_c0_orf1	451	57377	19.5	1	13	13	6	6
721	comp83886_c0	451	100421	19.5	0	22	6	12	4	1.099	4		1.082	3		1.15	4		1.539	4		-	-	-	-	-
722	CL502.Contig6_All	450	16652	36.8	1	25	25	5	5	1.152	17	*	1.04	16		1.216	17	*	1.098	17	*	gi|374096129|gb|AEY84977.1|	63.21	1e-24	60S ribosomal protein L36 [Wolffia australiana]	K02920	2e-24	large subunit ribosomal protein L36e
722	comp64264_c0_orf1	450	21494	27.7	1	25	25	5	5
723	comp76007_c0	450	63378	14.9	0	20	20	6	6	1.032	12		1.105	12		1.071	12		1.084	12		-	-	-	-	-
724	comp69393_c0_orf1	450	79935	20.7	0	18	17	9	8	0.9	14		0.944	14		0.768	14	*	0.912	14		-	-	-	-	-
725	CL392.Contig4_All	450	57805	12.7	2	16	6	4	1	1.137	6		0.859	6		0.607	6	*	0.622	6	*	gi|323452697|gb|EGB08570.1|	40.68	2e-69	hypothetical protein AURANDRAFT_63928 [Aureococcus anophagefferens]	-
725	CL2088.Contig5_All	450	58034	12.7	2	16	6	4	1
725	comp62191_c0_orf1	450	72675	10.2	2	16	6	4	1
726	CL3321.Contig4_All	450	14407	59.1	0	18	2	4	2	0.895	2		1.047	2		0.856	2		1.228	2		-	-	-	-	-
727	CL258.Contig1_All	447	26927	26.8	1	21	1	8	1	-	1		-	1		-	1		-	1		gi|1362117|pir||S56705	87.76	2e-16	ribosomal protein S5 homolog - common tobacco (fragment)	K02989	2e-89	small subunit ribosomal protein S5e
727	comp63651_c0_orf1	447	29863	23.5	1	21	1	8	1
728	CL1968.Contig1_All	446	39794	27.6	1	25	23	7	6	1.336	14	*	1.15	13	*	0.788	13	*	0.872	14	*	gi|319997230|gb|ADV91209.1|	79.25	7e-139	mitochondrial tricarboxylate transporter-like protein 1 [Karlodinium veneficum]	K15100	9e-35	solute carrier family 25 (mitochondrial citrate transporter), member 1
728	comp65786_c0_orf1	446	39964	27.4	1	25	23	7	6
729	comp65601_c0	446	55793	15.2	0	15	4	5	2	1.105	2		1.002	2		1.097	2		1.287	2		-	-	-	-	-
730	CL5031.Contig1_All	445	39568	32.8	0	25	12	9	5	0.847	6		1.032	6		0.917	6		0.614	6	*	gi|388495108|gb|AFK35620.1|	60.84	2e-52	unknown [Medicago truncatula]	K01714	7e-102	dihydrodipicolinate synthase [EC:4.2.1.52]
731	Unigene42629_All	444	18627	37.5	0	28	5	6	2	0.826	3		0.97	3		0.952	3		1.493	3		gi|299830334|ref|YP_003734549.1|	64.52	1e-15	ribosomal protein L12 [Kryptoperidinium foliaceum]	K02935	2e-09	large subunit ribosomal protein L7/L12
732	CL1242.Contig8_All	444	17988	30	0	31	3	5	1	0.707	3		0.92	3		1.137	3		0.895	3		gi|157783457|gb|ABV72536.1|	80.36	1e-45	ATP synthase CF1 epsilon subunit [Heterocapsa triquetra]	K02114	3e-24	F-type H+-transporting ATPase subunit epsilon [EC:3.6.3.14]
733	CL373.Contig2_All	444	52489	29.7	0	28	9	11	3	0.431	4		0.404	4	*	0.613	4	*	0.605	4		gi|54610715|gb|AAV35377.1|	97.33	0	luciferase [Alexandrium affine]	-
734	CL891.Contig3_All	444	87392	9.8	1	11	11	5	5	1.064	9		0.93	9		1.519	9		1.207	9	*	-	-	-	-	-
734	CL2630.Contig3_All	444	91936	9.4	1	11	11	5	5
735	CL898.Contig4_All	444	87170	17.5	1	23	23	11	11	0.867	15		0.914	15		0.699	15	*	0.718	15	*	gi|323454174|gb|EGB10044.1|	67.15	0	hypothetical protein AURANDRAFT_58809 [Aureococcus anophagefferens]	K01915	1e-116	glutamine synthetase [EC:6.3.1.2]
735	comp65664_c0_orf1	444	91100	16.6	1	23	23	11	11
736	comp59086_c0_orf1	443	67080	17.6	0	26	23	8	5	1.219	14		1.028	14		0.658	14	*	0.791	14	*	gi|307102779|gb|EFN51047.1|	46.75	1e-08	hypothetical protein CHLNCDRAFT_33257 [Chlorella variabilis]	K13414	1e-19	mitogen-activated protein kinase kinase kinase 1, plant [EC:2.7.11.25]
737	comp82777_c0_orf1	442	30953	27.5	0	24	24	5	5	1.043	12		1.1	12	*	1.215	12		1.275	12	*	gi|298706236|emb|CBJ34197.1|	50.91	3e-08	nucleoredoxin, putative [Ectocarpus siliculosus]	-
738	CL2154.Contig2_All	441	26882	32.5	0	33	1	5	1	-	1		-	1		-	1		-	1		gi|300120400|emb|CBK19954.2|	73.77	3e-18	unnamed protein product [Blastocystis hominis]	K02873	8e-37	large subunit ribosomal protein L13e
739	Unigene55960_All	441	36195	31.5	1	20	20	7	7	0.932	15	*	1.049	15		0.989	15		0.929	15		gi|323454857|gb|EGB10726.1|	53.41	9e-55	hypothetical protein AURANDRAFT_59913, partial [Aureococcus anophagefferens]	K00020	2e-46	3-hydroxyisobutyrate dehydrogenase [EC:1.1.1.31]
739	comp64083_c0_orf1	441	37626	29.9	1	20	20	7	7
740	comp32441_c0	441	68064	14.2	0	17	17	5	5	0.932	12		0.975	12		1.244	12	*	1.108	12		-	-	-	-	-
741	Unigene6457_All	441	35623	17.7	1	14	14	4	4	0.9	12		0.885	12	*	1.142	12		0.972	12		-	-	-	-	-
741	Unigene28637_All	441	35975	17.7	1	14	14	4	4
742	Unigene41246_All	440	38868	39	1	35	22	10	5	1.103	9		1.198	9	*	1.011	9		0.964	9		gi|470148741|ref|XP_004309909.1|	35.29	1e-06	PREDICTED: ankyrin repeat domain-containing protein EMB506, chloroplastic-like [Fragaria vesca subsp. vesca]	K06694	4e-06	26S proteasome non-ATPase regulatory subunit 10
742	comp47213_c0_orf1	440	41068	36.7	1	35	22	10	5
743	CL2040.Contig2_All	440	22436	45.9	1	32	32	8	8	0.961	13		1.066	13		1.129	13		1.16	13	*	gi|157093435|gb|ABV22372.1|	47.8	1e-39	unknown [Noctiluca scintillans]	-
743	comp71125_c0_orf1	440	26414	37.8	1	32	32	8	8
744	comp85926_c0_orf1	439	44482	35	0	21	13	10	9	1.225	8		1.047	8		0.69	8	*	0.699	8		gi|302789414|ref|XP_002976475.1|	53.37	3e-40	hypothetical protein SELMODRAFT_105510 [Selaginella moellendorffii]	K11594	2e-44	ATP-dependent RNA helicase [EC:3.6.4.13]
745	CL289.Contig1_All	439	18625	35.2	2	29	6	5	1	1.238	4		1.047	4		1.082	4		0.852	4		gi|299830334|ref|YP_003734549.1|	65.04	3e-15	ribosomal protein L12 [Kryptoperidinium foliaceum]	K02935	3e-09	large subunit ribosomal protein L7/L12
745	comp63465_c0_orf1	439	27433	21.2	2	29	6	5	1
745	CL289.Contig4_All	439	18639	35.2	2	29	6	5	1
746	comp65578_c4_orf1	438	119677	7.7	0	23	1	6	1	-	1		-	1		-	1		-	1		gi|71000231|dbj|BAE07168.1|	88.27	0	enolase 3 [Karenia brevis]	K01689	2e-177	enolase [EC:4.2.1.11]
747	CL5360.Contig2_All	438	16118	45.7	0	17	17	4	4	0.933	13		1.052	13		1.228	12	*	1.448	13	*	-	-	-	-	-
748	comp67801_c0_orf1	438	69930	23.8	0	20	19	9	8	1.13	17	*	1.021	17		0.746	17	*	0.784	16	*	gi|134037090|gb|ABO47885.1|	95.61	0	hypothetical protein Tb10.6k15.3460 [Alexandrium fundyense]	K07466	4e-15	replication factor A1
749	comp64897_c0_orf1	437	57941	21.6	0	16	16	7	7	0.287	13	*	0.352	13	*	0.567	13	*	0.743	12		gi|58613587|gb|AAW79380.1|	57.51	5e-117	probable high CO2 inducible periplasmic protein [Heterocapsa triquetra]	-
750	comp54579_c0_orf1	437	66758	29	0	27	13	13	6	0.33	6	*	0.451	6	*	0.728	6		0.776	6		gi|364934036|gb|AEW67913.1|	97.73	1e-98	luciferase [Alexandrium tamarense]	-
751	Unigene23220_All	436	50666	26.8	1	20	20	8	8	1.173	12		1.022	12		0.751	12	*	1.189	12		gi|319997254|gb|ADV91221.1|	66.5	2e-156	mitochondrial acetylornithine aminotransferase [Karlodinium veneficum]	K00818	2e-113	acetylornithine aminotransferase [EC:2.6.1.11]
751	comp48511_c0_orf1	436	58650	22.7	1	20	20	8	8
752	Unigene51261_All	436	27426	40.1	0	29	2	8	2	1.328	2		0.952	2		0.78	2		0.953	2		gi|296085650|emb|CBI29449.3|	62.5	8e-17	unnamed protein product [Vitis vinifera]	K02930	1e-30	large subunit ribosomal protein L4e
753	comp63401_c0_orf1	434	45315	32.4	0	27	8	9	3	1.138	5		1.121	5		0.956	4		1.178	5		gi|428185633|gb|EKX54485.1|	26.09	4e-06	hypothetical protein GUITHDRAFT_59871, partial [Guillardia theta CCMP2712]	-
754	comp64485_c1_orf1	433	77774	17.5	0	19	19	7	7	0.828	13	*	0.973	13		0.953	13		1.328	13	*	gi|452820809|gb|EME27847.1|	31.71	1e-06	acid phosphatase [Galdieria sulphuraria]	-
755	comp19687_c0_orf1	433	107755	17.2	0	23	17	13	11	0.824	9		0.914	9		1.145	9		1.242	9		gi|157783535|gb|ABV72575.1|	63.04	5e-09	unknown [Heterocapsa rotundata]	-
756	comp64120_c0_orf1	433	53516	27	0	21	21	9	9	0.953	17		0.868	17	*	0.954	17		0.839	17	*	gi|219129463|ref|XP_002184908.1|	74.59	1e-167	agmatinase [Phaeodactylum tricornutum CCAP 1055/1]	K01476	1e-19	arginase [EC:3.5.3.1]
757	comp64011_c0	432	35388	20.3	0	27	27	6	6	1.019	13		0.996	13		0.914	13		1.095	13		-	-	-	-	-
758	comp18845_c0	431	90067	13.5	0	20	20	8	8	0.814	14	*	0.871	14	*	1.14	14		1.112	14		-	-	-	-	-
759	comp26072_c0_orf1	431	62313	27.8	1	20	20	10	10	1.17	16	*	1.159	16	*	1.01	16		1.103	16		gi|384253572|gb|EIE27046.1|	79.41	1e-07	hypothetical protein COCSUDRAFT_55074 [Coccomyxa subellipsoidea C-169]	K11338	0	RuvB-like protein 2 [EC:3.6.4.12]
759	Unigene56793_All	431	58406	29.7	1	20	20	10	10
760	Unigene65875_All	431	33357	33.1	0	18	18	6	6	1.422	14	*	1.198	14	*	1.007	14		0.986	14		gi|300122390|emb|CBK22961.2|	57.37	1e-68	unnamed protein product [Blastocystis hominis]	K01803	4e-63	triosephosphate isomerase (TIM) [EC:5.3.1.1]
761	CL6473.Contig1_All	431	42608	26.7	1	28	28	8	8	1.149	10		0.905	10		1.122	9	*	1.318	10	*	gi|323452202|gb|EGB08077.1|	31.64	7e-29	hypothetical protein AURANDRAFT_64414 [Aureococcus anophagefferens]	-
761	comp64829_c0_orf1	431	58851	19	1	28	28	8	8
762	CL209.Contig3_All	430	34102	24.5	3	24	1	4	1	-	1		-	1		-	1		-	1		gi|242043932|ref|XP_002459837.1|	72.09	8e-13	hypothetical protein SORBIDRAFT_02g011975 [Sorghum bicolor]	K02865	7e-72	large subunit ribosomal protein L10Ae
762	CL2468.Contig4_All	430	34116	24.5	3	24	1	4	1
762	CL2468.Contig10_All	430	34103	24.5	3	24	1	4	1
762	CL2468.Contig2_All	430	34089	24.5	3	24	1	4	1
763	Unigene1753_All	429	17648	69.3	1	22	1	7	1	-			-			-			-			gi|157093653|gb|ABV22481.1|	42.24	3e-13	unknown [Oxyrrhis marina]	K02152	9e-08	V-type H+-transporting ATPase subunit G [EC:3.6.3.14]
763	CL8063.Contig1_All	429	17735	68.7	1	22	1	7	1
764	comp72243_c0_orf1	429	40122	28.9	1	22	22	9	9	1.062	15		1.014	15		0.734	15		0.91	15		gi|147853195|emb|CAN78556.1|	56.34	1e-16	hypothetical protein VITISV_042208 [Vitis vinifera]	K00215	9e-73	dihydrodipicolinate reductase [EC:1.3.1.26]
764	Unigene83734_All	429	37453	31.1	1	22	22	9	9
765	comp29397_c0_orf1	427	55390	23.3	0	21	20	9	8	0.848	13		1.065	13		0.858	13		1.122	13		gi|158132216|gb|ABW17275.1|	82.81	1e-12	magnesium chelatase subunit [Karenia brevis]	K03405	1e-102	magnesium chelatase subunit I [EC:6.6.1.1]
766	comp72023_c0_orf1	427	43083	28.6	0	16	14	7	6	1.219	12	*	1.02	12		0.737	12	*	0.684	12		gi|13924581|gb|AAK49061.1|AF258269_1	78.57	3e-13	succinyl-CoA-ligase alpha subunit [Brassica napus]	K01899	4e-103	succinyl-CoA synthetase alpha subunit [EC:6.2.1.4 6.2.1.5]
767	comp76767_c0_orf1	427	63629	20.7	0	20	20	9	9	0.84	10	*	0.994	10		1.358	9	*	1.338	10	*	gi|159478120|ref|XP_001697152.1|	52.63	4e-09	hypothetical protein CHLREDRAFT_105079 [Chlamydomonas reinhardtii]	K08288	2e-18	protein kinase C substrate 80K-H
768	comp29143_c0_orf1	426	30382	40.6	0	21	21	7	7	1.039	14		1.023	14		0.796	14	*	1.126	14		gi|428170688|gb|EKX39611.1|	56.58	2e-15	hypothetical protein GUITHDRAFT_160003 [Guillardia theta CCMP2712]	K11294	1e-14	nucleolin
769	comp65937_c0_orf1	426	41971	20.4	0	21	15	7	6	1.077	10		1.358	10	*	0.841	10		0.725	10		gi|397610679|gb|EJK60961.1|	75	2e-17	hypothetical protein THAOC_18612, partial [Thalassiosira oceanica]	K15102	3e-121	solute carrier family 25 (mitochondrial phosphate transporter), member 3
770	Unigene5825_All	426	58515	17.6	1	28	22	7	6	0.99	9		1.012	9		1.037	9		0.911	8		gi|115449095|ref|NP_001048327.1|	83.4	1e-115	Os02g0784700 [Oryza sativa Japonica Group]	K03061	0	26S proteasome regulatory subunit T1
770	comp78623_c0_orf1	426	63506	15.9	1	28	22	7	6
771	comp94962_c0_orf1	426	31425	17.8	0	11	11	3	3	0.808	10	*	1.062	10		1.19	10	*	0.983	10		gi|359476356|ref|XP_003631824.1|	39.17	7e-07	PREDICTED: ankyrin repeat-containing protein At5g02620-like [Vitis vinifera]	K06694	5e-07	26S proteasome non-ATPase regulatory subunit 10
772	CL1098.Contig3_All	425	17002	44.9	0	19	11	5	2	1.402	9	*	2.182	9	*	1.436	9	*	1.422	9	*	-	-	-	-	-
773	CL3845.Contig1_All	424	25270	12.3	2	11	11	1	1	0.807	11	*	0.835	11		1.202	11	*	1.12	11		gi|157093181|gb|ABV22245.1|	98.77	4e-75	caltractin [Karlodinium veneficum]	K13448	1e-42	calcium-binding protein CML
773	comp65112_c0_orf1	424	26437	11.6	2	11	11	1	1
773	comp64867_c0_orf1	424	16498	18.7	2	11	11	1	1
774	comp26245_c0_orf1	424	69550	17.3	0	21	21	8	8	0.831	14		0.957	14		0.905	14		0.889	14		gi|307107568|gb|EFN55810.1|	52.11	6e-08	hypothetical protein CHLNCDRAFT_57723 [Chlorella variabilis]	-
775	comp91342_c0_orf1	423	27775	36.1	0	21	21	6	6	1.008	15		0.961	15		0.964	15		1.012	15		gi|460403113|ref|XP_004247045.1|	50	2e-12	PREDICTED: peptidyl-prolyl cis-trans isomerase FKBP15-1-like [Solanum lycopersicum]	K03773	9e-16	FKBP-type peptidyl-prolyl cis-trans isomerase FklB [EC:5.2.1.8]
776	Unigene36033_All	422	38763	30.2	1	15	15	8	8	1.129	11	*	1.116	11		1.07	11		1.259	11	*	-	-	-	-	-
776	comp71617_c0	422	38491	30.2	1	15	15	8	8
777	comp32352_c0_orf1	422	106153	19.8	0	25	25	13	13	1.286	10	*	1.115	10	*	1.41	10	*	1.394	10	*	gi|145356967|ref|XP_001422694.1|	61.34	8e-130	predicted protein [Ostreococcus lucimarinus CCE9901]	K08956	2e-155	AFG3 family protein [EC:3.4.24.-]
778	CL5753.Contig2_All	421	11657	64.8	1	18	4	5	2	0.762	4		0.904	4		1.181	4		1.116	4	*	gi|224033259|gb|ACN35705.1|	63.27	1e-09	unknown [Zea mays]	K09250	1e-14	cellular nucleic acid-binding protein
778	comp63864_c0_orf1	421	12775	58.8	1	18	4	5	2
779	comp73654_c0_orf1	420	49916	22.8	0	12	12	7	7	1.042	9		0.82	9	*	0.67	9	*	0.899	9		gi|255291837|dbj|BAH89268.1|	52.38	1e-10	putative 3-dehydroquinate synthase [Diospyros kaki]	K01735	4e-63	3-dehydroquinate synthase [EC:4.2.3.4]
780	Unigene50783_All	420	21777	21.6	0	22	3	4	2	-			-			-			-			gi|401015365|gb|AFP89347.1|	57.45	2e-07	glycolate oxidase, partial [Prunus persica]	K11517	1e-32	(S)-2-hydroxy-acid oxidase [EC:1.1.3.15]
781	CL2758.Contig1_All	419	44856	27.5	0	21	3	8	1	-			-			-			-			gi|158132216|gb|ABW17275.1|	89.06	1e-14	magnesium chelatase subunit [Karenia brevis]	K03405	2e-129	magnesium chelatase subunit I [EC:6.6.1.1]
782	comp62201_c0_orf1	419	33788	22.8	0	11	11	4	4	1.068	9		1.22	9	*	1.045	9		1.217	9	*	-	-	-	-	-
783	comp63559_c0_orf1	418	59096	17.7	0	35	35	7	7	1.267	17	*	1.024	17		0.725	17	*	0.776	17		gi|449449922|ref|XP_004142713.1|	50.67	2e-10	PREDICTED: uncharacterized protein LOC101222642 [Cucumis sativus]	K02863	5e-37	large subunit ribosomal protein L1
784	comp33102_c0_orf1	417	65958	18.1	1	21	21	8	8	1.013	12		0.978	12		0.62	12	*	0.7	12	*	gi|255646551|gb|ACU23750.1|	55.87	8e-59	unknown [Glycine max]	K01889	3e-102	phenylalanyl-tRNA synthetase alpha chain [EC:6.1.1.20]
784	Unigene73709_All	417	52192	24.3	1	21	21	8	8
785	comp81146_c0_orf1	416	35112	27.1	0	14	14	6	6	1.001	13		0.905	13	*	0.861	13		0.867	13		gi|159485786|ref|XP_001700925.1|	44.26	6e-06	flagellar associated protein [Chlamydomonas reinhardtii]	K06694	1e-13	26S proteasome non-ATPase regulatory subunit 10
786	CL8028.Contig1_All	416	26114	23.6	1	18	1	4	1	-			-			-			-			gi|384248869|gb|EIE22352.1|	56.08	8e-60	phosphoserine aminotransferase [Coccomyxa subellipsoidea C-169]	K00831	9e-61	phosphoserine aminotransferase [EC:2.6.1.52]
786	comp65099_c0_orf1	416	29176	20.7	1	18	1	4	1
787	comp60387_c1_orf1	416	28556	28.5	0	19	6	5	1	1.094	5		1.017	5		0.809	5	*	0.756	5	*	gi|363807696|ref|NP_001242422.1|	89.29	3e-07	uncharacterized protein LOC100803975 [Glycine max]	K03029	1e-08	26S proteasome regulatory subunit N10
788	comp63578_c0_orf1	415	48760	27.9	0	23	23	9	9	0.997	13		1.019	13		0.88	13		0.877	13	*	gi|52077492|dbj|BAD45136.1|	84.55	4e-110	putative protein kinase ADK1 [Oryza sativa Japonica Group]	K02218	5e-144	casein kinase 1 [EC:2.7.11.1]
789	Unigene9445_All	415	11931	50	0	14	4	4	1	-	1		-	1		-	1		-	1		gi|58613603|gb|AAW79388.1|	67.44	2e-28	unknown protein [Heterocapsa triquetra]	-
790	Unigene5009_All	413	33693	37.4	1	21	21	9	9	1.037	16		0.939	15	*	1.027	16		0.953	16		gi|298710671|emb|CBJ32096.1|	44.57	1e-48	conserved unknown protein [Ectocarpus siliculosus]	-
790	comp75732_c0_orf1	413	41624	29.2	1	21	21	9	9
791	comp23710_c1	413	74823	21.3	0	26	20	11	8	0.842	13	*	0.811	12	*	1.3	13	*	1.247	13		-	-	-	-	-
792	CL5611.Contig2_All	412	13292	35.5	1	10	10	4	4	1.259	9	*	1.054	9		1.083	9		1.069	9		gi|348678808|gb|EGZ18625.1|	49.35	2e-09	hypothetical protein PHYSODRAFT_315284 [Phytophthora sojae]	K06694	3e-09	26S proteasome non-ATPase regulatory subunit 10
792	comp27792_c0_orf1	412	15343	31.9	1	10	10	4	4
793	comp23094_c0_orf1	412	63295	17.7	0	14	14	6	6	1.006	8		1.151	8		1.385	8	*	1.304	8		gi|30690594|ref|NP_564321.2|	34.94	5e-15	cysteine proteinase-like protein [Arabidopsis thaliana]	K01363	4e-22	cathepsin B [EC:3.4.22.1]
794	CL505.Contig1_All	411	50107	38	0	33	1	13	1	-	1		-	1		-	1		-	1		gi|428178789|gb|EKX47663.1|	76.06	9e-171	hypothetical protein GUITHDRAFT_159541 [Guillardia theta CCMP2712]	K03257	5e-159	translation initiation factor 4A
795	comp70271_c0_orf1	411	102180	17.8	0	27	27	12	12	0.798	20	*	0.776	20	*	0.831	20		0.856	20	*	gi|224014443|ref|XP_002296884.1|	33.33	1e-06	predicted protein [Thalassiosira pseudonana CCMP1335]	K13412	2e-07	calcium-dependent protein kinase [EC:2.7.11.1]
796	comp55467_c0_orf1	411	54001	28.9	0	22	8	9	5	1.225	3		1.007	3		1.035	3		0.93	3		gi|297733643|emb|CBI14890.3|	64.38	1e-20	unnamed protein product [Vitis vinifera]	K13126	1e-101	polyadenylate-binding protein
797	CL5637.Contig1_All	409	34037	23.8	2	16	16	4	4	1.023	12		0.977	12		1.256	12	*	1.149	12	*	gi|157384084|gb|ABV49402.1|	40	5e-32	substrate-bound membrane-associated periplasmic binding protein [Karenia brevis]	-
797	CL5637.Contig2_All	409	33719	23.8	2	16	16	4	4
797	comp65731_c0_orf1	409	36429	21.2	2	16	16	4	4
798	CL459.Contig1_All	409	42302	25.2	2	20	20	7	7	0.963	16		0.879	16		0.738	16	*	0.977	16		gi|242082427|ref|XP_002445982.1|	34.13	1e-10	hypothetical protein SORBIDRAFT_07g029030 [Sorghum bicolor]	-
798	CL6623.Contig2_All	409	40454	26.4	2	20	20	7	7
798	comp23242_c0_orf1	409	47679	22.2	2	20	20	7	7
799	CL376.Contig1_All	408	21350	19.4	0	10	3	2	1	-	1		-	1		-	1		-	1		gi|82658842|gb|ABB88583.1|	64.38	1e-49	copper/zinc superoxide dismutase [Ulva fasciata]	K04565	2e-38	Cu/Zn superoxide dismutase [EC:1.15.1.1]
800	CL4274.Contig4_All	408	14380	37.7	1	15	4	4	2	1.021	4		1.001	4		0.961	4		1.132	4		-	-	-	-	-
800	comp55491_c0	408	14397	37.7	1	15	4	4	2
801	comp25452_c0_orf1	407	62064	13.9	0	26	26	8	8	0.618	15		1.027	15		0.744	15	*	0.712	15	*	gi|5532302|gb|AAD44701.1|	83.7	0	PSII CP47 apoprotein [Heterocapsa triquetra]	K02704	9e-168	photosystem II CP47 chlorophyll apoprotein
802	comp62948_c0	406	64505	23.3	0	23	23	10	10	0.757	14	*	0.885	14	*	0.823	14	*	0.991	14		-	-	-	-	-
803	comp61486_c0	406	46897	15.1	0	26	26	6	6	0.837	16	*	0.866	16	*	1.171	16	*	1.075	16		-	-	-	-	-
804	comp34029_c1_orf1	406	42137	12.9	0	19	3	3	1	1.277	2		0.956	2		0.847	2		1.008	2		gi|255965501|gb|ACU45055.1|	82.35	5e-72	calreticulin [Pfiesteria piscicida]	K08057	1e-51	calreticulin
805	Unigene33631_All	406	9449	48.6	0	20	1	3	1	-			-			-			-			gi|319997178|gb|ADV91183.1|	41.89	1e-11	mitochondrial cytochrome b2-like protein 1, partial [Karlodinium veneficum]	K11517	1e-06	(S)-2-hydroxy-acid oxidase [EC:1.1.3.15]
806	comp77593_c0_orf1	405	48120	21.2	0	22	22	7	7	0.957	14		0.98	14		0.709	14	*	0.722	14	*	gi|303289405|ref|XP_003063990.1|	47.71	2e-75	predicted protein [Micromonas pusilla CCMP1545]	K00058	1e-54	D-3-phosphoglycerate dehydrogenase [EC:1.1.1.95]
807	comp72393_c0_orf1	405	13066	35.8	0	16	16	3	3	0.992	9		0.898	9	*	0.976	9		1.132	9		gi|224009568|ref|XP_002293742.1|	50	2e-11	hypothetical protein THAPSDRAFT_269759 [Thalassiosira pseudonana CCMP1335]	-
808	comp68813_c0	405	39418	12.7	0	12	12	3	3	1.14	11		1.061	10		1.244	11		1.095	11		-	-	-	-	-
809	comp51245_c1	404	58911	20.7	0	20	20	9	9	1.036	11		1.009	12		0.943	12		0.925	12		-	-	-	-	-
810	Unigene8077_All	403	40312	29.9	0	24	8	7	2	0.645	2		0.733	2		0.425	2		0.562	2	*	gi|428170886|gb|EKX39807.1|	60.71	3e-13	hypothetical protein GUITHDRAFT_96532, partial [Guillardia theta CCMP2712]	K11517	2e-37	(S)-2-hydroxy-acid oxidase [EC:1.1.3.15]
811	Unigene72672_All	403	51485	22.2	1	21	21	8	8	1.047	12		1.073	12		0.738	12	*	0.88	12		gi|302794672|ref|XP_002979100.1|	65.39	6e-143	hypothetical protein SELMODRAFT_153081 [Selaginella moellendorffii]	K02358	5e-144	elongation factor Tu
811	comp76637_c0_orf1	403	56877	19.9	1	21	21	8	8
812	Unigene59529_All	403	117221	9.9	0	24	7	7	3	1.338	3		1.039	3		1.39	3		0.92	3		gi|357160412|ref|XP_003578756.1|	66.34	7e-126	PREDICTED: chaperone protein ClpC2, chloroplastic-like [Brachypodium distachyon]	K03696	0	ATP-dependent Clp protease ATP-binding subunit ClpC
813	comp64369_c0	402	48360	14.8	0	26	26	4	4	1.186	18	*	1.139	17	*	1.18	18	*	1.087	17	*	-	-	-	-	-
814	Unigene34448_All	402	18500	29.4	0	23	2	4	1	-	1		-	1		-	1		-	1		gi|299830334|ref|YP_003734549.1|	61.48	5e-11	ribosomal protein L12 [Kryptoperidinium foliaceum]	K02935	1e-06	large subunit ribosomal protein L7/L12
815	CL1104.Contig2_All	402	17638	44.8	0	20	10	5	2	1.051	7		1.223	7		0.972	7		1.072	7		gi|397618548|gb|EJK64941.1|	54.43	4e-10	hypothetical protein THAOC_14269 [Thalassiosira oceanica]	K05527	8e-15	BolA protein
816	comp23156_c0_orf1	401	59705	13.7	1	16	16	5	5	1.105	13		1.064	13		0.6	13	*	0.768	13	*	gi|168009413|ref|XP_001757400.1|	47.42	3e-47	predicted protein [Physcomitrella patens subsp. patens]	K04739	2e-51	cAMP-dependent protein kinase regulator
816	Unigene82063_All	401	54881	14.9	1	16	16	5	5
817	comp64701_c1_orf1	401	47408	29.7	0	32	11	10	3	1.416	6	*	1.314	6	*	0.829	6		0.831	6	*	gi|319997274|gb|ADV91231.1|	76.39	1e-113	mitochondrial cytochrome c peroxidase [Karlodinium veneficum]	K00428	8e-65	cytochrome c peroxidase [EC:1.11.1.5]
818	comp60450_c1_orf1	399	98893	21.5	0	25	25	15	15	0.877	15		0.894	14	*	0.899	15		0.949	15		gi|323456202|gb|EGB12069.1|	39.77	5e-07	hypothetical protein AURANDRAFT_61393 [Aureococcus anophagefferens]	-
819	CL3945.Contig1_All	398	66188	22.9	0	15	4	7	3	0.777	2	*	1.066	2		0.897	2		0.835	2	*	gi|62321796|dbj|BAD95420.1|	64.86	8e-32	lipoamide dehydrogenase precursor [Arabidopsis thaliana]	K00382	3e-131	dihydrolipoamide dehydrogenase [EC:1.8.1.4]
820	CL4360.Contig2_All	398	18984	12.2	0	20	20	1	1	1.246	14		1.035	14		1.066	14		1.146	14		-	-	-	-	-
821	Unigene58567_All	398	35409	34.3	0	20	20	8	8	0.784	13		0.92	12	*	1.078	13		1.017	12		gi|428162692|gb|EKX31811.1|	57.14	3e-68	hypothetical protein GUITHDRAFT_82781 [Guillardia theta CCMP2712]	K01834	4e-67	2,3-bisphosphoglycerate-dependent phosphoglycerate mutase [EC:5.4.2.1]
822	CL327.Contig7_All	398	59254	23.8	0	30	2	10	1	0.993	2		1.078	2	*	0.947	2		1.364	2	*	gi|58613553|gb|AAW79363.1|	71.39	2e-169	chloroplast light harvesting complex protein [Heterocapsa triquetra]	K08910	2e-12	light-harvesting complex I chlorophyll a/b binding protein 4
823	comp67222_c0	398	61109	17.6	0	15	15	6	6	1.035	10		0.933	11		0.675	9	*	0.934	11		-	-	-	-	-
824	comp64791_c1_orf1	398	31313	19.3	0	11	1	4	1	-			-			-			-			gi|255075333|ref|XP_002501341.1|	73.41	3e-71	serine hydroxymethyltransferase [Micromonas sp. RCC299]	K00600	7e-90	glycine hydroxymethyltransferase [EC:2.1.2.1]
825	comp30513_c0	397	96036	8.2	0	14	14	4	4	1.023	9		0.894	8	*	1.038	9		1.152	8		-	-	-	-	-
826	Unigene53458_All	397	22680	44.2	1	20	10	7	5	1.338	8	*	1.192	7	*	1.05	8		1.076	8		gi|302792943|ref|XP_002978237.1|	65.12	1e-56	hypothetical protein SELMODRAFT_108429 [Selaginella moellendorffii]	K04077	1e-57	chaperonin GroEL
826	comp61608_c4_orf1	397	22752	43.9	1	20	10	7	5
827	comp37986_c0_orf1	397	39058	16.7	1	11	11	4	4	1.599	10	*	1.012	10		0.825	10		0.987	10		gi|223997414|ref|XP_002288380.1|	55.86	3e-69	predicted protein [Thalassiosira pseudonana CCMP1335]	-
827	Unigene41226_All	397	31890	20.6	1	11	11	4	4
828	comp62112_c0	396	27102	7.1	0	12	12	1	1	0.956	11		1.045	11		1.356	11	*	1.451	11	*	-	-	-	-	-
829	comp76312_c0	396	33581	17.3	0	19	19	3	3	1.131	11		0.878	11		1.331	11	*	1.24	10	*	-	-	-	-	-
830	comp62508_c0_orf1	396	51067	21.9	0	17	4	7	1	1.095	4		0.746	3		0.708	4		0.934	4		gi|348679748|gb|EGZ19564.1|	35.34	3e-46	hypothetical protein PHYSODRAFT_253357 [Phytophthora sojae]	-
831	comp33955_c0	395	53243	11.5	0	17	17	5	5	1.298	10		1.1	10		1.102	10		1.373	10	*	-	-	-	-	-
832	CL1139.Contig3_All	395	21493	26.2	0	17	6	3	2	1.199	6	*	1.22	6	*	1.24	6	*	1.111	4	*	gi|157093379|gb|ABV22344.1|	51.55	7e-39	profilin-like protein [Noctiluca scintillans]	-
833	comp47853_c0_orf1	395	31395	20.6	0	14	14	4	4	0.782	13	*	0.733	13	*	0.936	12		0.812	13	*	gi|412991277|emb|CCO16122.1|	47.62	8e-09	predicted protein [Bathycoccus prasinos]	K13126	8e-13	polyadenylate-binding protein
834	CL4145.Contig2_All	393	37623	20.6	0	19	19	5	5	0.777	15		0.759	15	*	0.529	15		0.686	15	*	gi|345648531|gb|AEO13833.1|	68.18	3e-21	thiazole biosynthetic protein [Camellia sinensis]	K03146	4e-100	thiamine biosynthetic enzyme
835	CL6334.Contig2_All	393	19091	36.6	0	16	3	5	1	0.87	3		1.259	3		1.673	3	*	0.997	3		gi|255966020|gb|ACU45295.1|	77.23	1e-36	prohibitin [Karlodinium veneficum]	-
836	CL1128.Contig1_All	393	50122	17.9	2	16	16	6	6	1.449	12	*	1.4	12	*	0.946	12		1.131	11	*	-	-	-	-	-
836	CL3350.Contig1_All	393	41932	21.8	2	16	16	6	6
836	CL1128.Contig2_All	393	41804	21.8	2	16	16	6	6
837	comp95422_c0_orf1	393	33231	24.6	0	12	12	5	5	1.008	12		0.951	12		0.898	12		0.849	11	*	gi|357165658|ref|XP_003580454.1|	37.89	2e-06	PREDICTED: uncharacterized protein LOC100835375 [Brachypodium distachyon]	-
838	Unigene50348_All	393	10538	39.7	2	11	2	2	1	-	1		-	1		-	1		-	1		-	-	-	-	-
838	Unigene72071_All	393	10537	39.7	2	11	2	2	1
838	comp80336_c0	393	10646	38.8	2	11	2	2	1
839	comp85137_c0_orf1	392	52483	29.4	0	23	23	9	9	1.273	11		1.19	10	*	0.866	11		0.861	10	*	gi|452819931|gb|EME26981.1|	38.89	1e-06	replication factor A1 [Galdieria sulphuraria]	K07466	2e-08	replication factor A1
840	comp59159_c0	392	53128	20.6	0	20	20	6	6	1.018	11		0.916	11		1.107	11		1.298	9	*	-	-	-	-	-
841	comp67127_c0	392	82814	21.8	0	21	16	12	9	1.174	11	*	1.222	11	*	0.8	11	*	0.833	11		-	-	-	-	-
842	comp65569_c0_orf1	392	66145	27.6	0	20	20	9	9	1.97	17	*	1.358	17	*	0.913	17		1.072	17		gi|193890965|gb|ACF28636.1|	63.1	2e-92	nucleoredoxin [Amphidinium carterae]	-
843	CL7412.Contig5_All	392	104490	10.8	1	18	3	7	3	-	1		-	1		-	1		-	1		gi|294464851|gb|ADE77931.1|	69.4	2e-92	unknown [Picea sitchensis]	K03696	0	ATP-dependent Clp protease ATP-binding subunit ClpC
843	CL7412.Contig6_All	392	110617	10.3	1	18	3	7	3
844	comp29835_c0	392	43207	20.9	0	17	17	6	6	0.992	11		0.938	11		1.119	11		1.099	11		-	-	-	-	-
845	CL5120.Contig1_All	391	21023	24.5	1	11	4	4	1	0.876	4		1.151	4		1.366	4	*	1.206	4		gi|345291499|gb|AEN82241.1|	63.33	4e-14	AT3G58730-like protein, partial [Capsella rubella]	K02149	6e-27	V-type H+-transporting ATPase subunit D [EC:3.6.3.14]
845	comp28722_c0_orf1	391	24620	20	1	11	4	4	1
846	comp30196_c0_orf1	391	75920	17.7	0	18	18	11	11	1.242	12	*	0.98	12		0.723	13	*	0.923	13		gi|168042250|ref|XP_001773602.1|	50.81	6e-88	predicted protein [Physcomitrella patens subsp. patens]	-
847	Unigene10556_All	390	13739	32.1	1	11	10	4	3	1.066	7		0.868	8		0.734	8	*	0.939	8		gi|219123724|ref|XP_002182169.1|	64.13	9e-30	predicted protein [Phaeodactylum tricornutum CCAP 1055/1]	K01637	2e-33	isocitrate lyase [EC:4.1.3.1]
847	comp58579_c0_orf1	390	13941	31.5	1	11	10	4	3
848	comp61592_c0_orf1	390	43194	28.9	0	23	23	10	10	1.246	11		0.997	11		0.984	11		0.896	11		gi|223999351|ref|XP_002289348.1|	63.07	2e-55	thylakoidal processing peptidase [Thalassiosira pseudonana CCMP1335]	K03100	3e-47	signal peptidase I [EC:3.4.21.89]
849	CL7625.Contig2_All	390	47024	40.5	1	18	18	10	10	0.937	10		0.973	10		0.835	10		0.765	10		gi|348668109|gb|EGZ07933.1|	62.53	8e-119	putative dehydrogenase [Phytophthora sojae]	K00052	8e-75	3-isopropylmalate dehydrogenase [EC:1.1.1.85]
849	comp46346_c0_orf1	390	50158	37.2	1	18	18	10	10
850	comp62855_c0_orf1	389	52315	15.9	0	18	18	6	6	1.896	12	*	1.26	12	*	1.051	12		1.102	11		gi|47606916|gb|AAT36378.1|	34.13	5e-19	ribosomal protein subunit 4 [Mittenia plumula]	K02986	4e-20	small subunit ribosomal protein S4
851	comp28263_c0	389	34926	19.4	0	16	16	5	5	1.13	13		0.963	13		1.438	13	*	1.151	13	*	-	-	-	-	-
852	comp61608_c2_orf1	389	29019	32.4	0	19	4	6	2	1.34	2		1.149	2		1.253	2	*	2.159	2		gi|238012672|gb|ACR37371.1|	72.66	9e-46	unknown [Zea mays]	K04077	8e-63	chaperonin GroEL
853	CL383.Contig1_All	389	11199	51.4	2	29	10	4	2	0.712	7	*	0.904	6	*	1.021	7		0.862	7	*	gi|157783457|gb|ABV72536.1|	75	1e-14	ATP synthase CF1 epsilon subunit [Heterocapsa triquetra]	K02114	2e-07	F-type H+-transporting ATPase subunit epsilon [EC:3.6.3.14]
853	CL383.Contig9_All	389	17930	29.2	2	29	10	4	2
853	comp65551_c0_orf1	389	28414	17.3	2	29	10	4	2
854	Unigene7403_All	388	27953	22.6	1	13	13	4	4	1.208	10	*	1.108	10		0.865	10		1.491	10		gi|219110265|ref|XP_002176884.1|	51.19	1e-18	predicted protein [Phaeodactylum tricornutum CCAP 1055/1]	K15437	3e-32	aminoacyl tRNA synthase complex-interacting multifunctional protein 1
854	comp31851_c0_orf1	388	35365	17.1	1	13	13	4	4
855	Unigene44779_All	388	34780	33	2	19	19	8	8	1.279	13	*	1.067	13		0.814	13	*	1.096	13		gi|224000109|ref|XP_002289727.1|	60.59	8e-86	predicted protein [Thalassiosira pseudonana CCMP1335]	K08243	4e-17	6'-deoxychalcone synthase [EC:2.3.1.170]
855	comp79565_c0_orf1	388	44726	23.7	2	19	19	8	8
855	Unigene64349_All	388	38025	29	2	19	19	8	8
856	comp29822_c0_orf1	388	51767	25.1	1	16	16	8	8	1.091	11		1.095	11		0.727	12		0.834	10	*	gi|297798668|ref|XP_002867218.1|	37.78	2e-19	hypothetical protein ARALYDRAFT_328437 [Arabidopsis lyrata subsp. lyrata]	K04345	1e-24	protein kinase A [EC:2.7.11.11]
856	Unigene39260_All	388	49008	26.9	1	16	16	8	8
857	CL961.Contig2_All	387	20977	43.2	0	14	2	6	1	1.256	2		1.176	2		0.968	2		1.053	2		gi|428180209|gb|EKX49077.1|	67.81	1e-48	hypothetical protein GUITHDRAFT_151608 [Guillardia theta CCMP2712]	K01803	5e-39	triosephosphate isomerase (TIM) [EC:5.3.1.1]
858	CL3300.Contig6_All	386	19644	28.8	1	14	6	3	1	0.956	6		1.044	6		1.029	6		0.975	6		gi|157093577|gb|ABV22443.1|	59.23	1e-38	40S ribosomal protein S19 [Oxyrrhis marina]	K02966	5e-42	small subunit ribosomal protein S19e
858	CL3300.Contig7_All	386	20277	27.9	1	14	6	3	1
859	comp65601_c1	385	94466	20.6	0	24	18	13	10	0.857	10	*	0.983	10		1.561	10	*	1.131	10	*	-	-	-	-	-
860	comp65225_c0_orf1	384	81575	9.1	0	14	7	5	2	0.894	5		0.774	5	*	0.828	5		0.688	5	*	gi|193890963|gb|ACF28635.1|	80.77	2e-138	fructose 1,6 biphosphate aldolase [Amphidinium carterae]	K01623	4e-79	fructose-bisphosphate aldolase, class I [EC:4.1.2.13]
861	comp24244_c0	384	75043	5.9	0	18	18	3	3	0.895	12		0.838	12	*	0.772	12	*	0.746	12	*	-	-	-	-	-
862	Unigene73112_All	383	32760	21.2	1	19	19	6	6	1.024	16		1.066	15		0.912	16	*	0.927	16		gi|302841623|ref|XP_002952356.1|	53.15	1e-39	hypothetical protein VOLCADRAFT_75357 [Volvox carteri f. nagariensis]	-
862	comp82591_c0_orf1	383	40083	17.1	1	19	19	6	6
863	comp87072_c0_orf1	382	25576	30.8	0	14	14	5	5	1.042	14		1.089	14		1.173	14	*	1.359	14	*	gi|323447336|gb|EGB03261.1|	70.42	1e-54	hypothetical protein AURANDRAFT_60366 [Aureococcus anophagefferens]	K01725	1e-42	cyanate lyase [EC:4.2.1.104]
864	CL1917.Contig5_All	382	55809	28.7	0	18	18	10	10	0.955	12		1.103	12		0.909	12		1.148	12		-	-	-	-	-
865	comp63066_c0_orf1	382	65598	18.6	0	18	17	8	7	0.831	13		0.901	13		0.752	13	*	0.761	13	*	-	-	-	-	-
866	comp50396_c1_orf1	381	12885	26.7	1	13	10	2	1	0.781	9	*	0.961	9		0.913	9		1.473	9	*	-	-	-	-	-
866	Unigene53176_All	381	7395	46	1	13	10	2	1
867	CL1037.Contig1_All	381	19319	35.5	2	19	5	5	2	1.254	2		1.14	2		1.343	2		1.4	2		gi|299470814|emb|CBN78637.1|	51.22	2e-22	putative Translation Initiation Inhibitor [Ectocarpus siliculosus]	-
867	comp58735_c0_orf1	381	22114	29.8	2	19	5	5	2
867	CL1037.Contig4_All	381	19275	35.5	2	19	5	5	2
868	CL61.Contig8_All	381	9878	38.4	0	28	23	3	2	1.366	17	*	0.891	17		1.282	17	*	1.048	17		-	-	-	-	-
869	comp21926_c0	381	56680	27.3	0	24	24	10	10	1.028	21		0.944	21	*	0.89	20	*	0.897	21		-	-	-	-	-
870	comp62847_c0_orf1	381	16972	45.8	1	15	8	6	4	1.007	5		0.823	5		1.059	5		0.904	3	*	gi|224006397|ref|XP_002292159.1|	77.98	1e-37	predicted protein [Thalassiosira pseudonana CCMP1335]	K09568	3e-31	FK506-binding protein 1 [EC:5.2.1.8]
870	Unigene66305_All	381	15180	52.2	1	15	8	6	4
871	comp67726_c0_orf1	381	112435	21.4	0	21	21	14	14	0.98	16		0.977	16		0.609	16	*	0.777	16	*	gi|307107568|gb|EFN55810.1|	53.57	6e-07	hypothetical protein CHLNCDRAFT_57723 [Chlorella variabilis]	-
872	comp33839_c1_orf1	381	30665	36	0	19	19	8	8	0.982	10		1.037	10		0.862	10		1.077	10		gi|303273786|ref|XP_003056245.1|	57.14	2e-15	predicted protein [Micromonas pusilla CCMP1545]	-
873	CL736.Contig3_All	380	40947	25.3	4	35	4	7	1	2.162	3	*	2.034	3	*	0.786	3		0.667	3		gi|319997170|gb|ADV91179.1|	87.21	6e-136	mitochondrial succinate dehydrogenase iron-sulphur subunit-like protein 2 [Karlodinium veneficum]	K00235	1e-94	succinate dehydrogenase (ubiquinone) iron-sulfur subunit [EC:1.3.5.1]
873	CL736.Contig5_All	380	41261	25.1	4	35	4	7	1
873	comp65748_c0_orf1	380	43213	23.5	4	35	4	7	1
873	CL736.Contig4_All	380	40194	26	4	35	4	7	1
873	CL5136.Contig1_All	380	41240	25.1	4	35	4	7	1
874	Unigene59763_All	380	17845	29.2	0	25	2	4	1	0.781	2		0.833	2		1.324	2	*	0.82	2		gi|157783457|gb|ABV72536.1|	80	1e-46	ATP synthase CF1 epsilon subunit [Heterocapsa triquetra]	K02114	3e-25	F-type H+-transporting ATPase subunit epsilon [EC:3.6.3.14]
875	Unigene49998_All	379	20058	32.2	1	12	3	4	2	1.046	2		0.746	2		1.006	2		0.865	2		gi|303281648|ref|XP_003060116.1|	61.74	5e-36	predicted protein [Micromonas pusilla CCMP1545]	K01527	1e-41	nascent polypeptide-associated complex subunit beta
875	comp69636_c0_orf1	379	23533	26.5	1	12	3	4	2
876	comp52114_c0	379	42165	23.9	0	21	21	7	7	1.222	12	*	0.993	12		1.209	12	*	1.538	12	*	-	-	-	-	-
877	Unigene29750_All	378	25448	40.2	1	19	19	7	7	0.933	11		0.877	11	*	1.236	11	*	1.249	11	*	gi|302828938|ref|XP_002946036.1|	52.78	1e-06	hypothetical protein VOLCADRAFT_55081 [Volvox carteri f. nagariensis]	K09569	3e-10	FK506-binding protein 2 [EC:5.2.1.8]
877	comp38086_c0_orf1	378	45205	21.4	1	19	19	7	7
878	comp71917_c0	378	52274	13	0	22	22	6	6	1.116	15		0.992	15		1.046	15		1.123	15		-	-	-	-	-
879	CL419.Contig19_All	378	44763	26.8	0	16	15	7	6	1.041	10		0.992	10		1.199	9		1.438	10		-	-	-	-	-
880	comp65267_c0_orf1	378	8714	38.4	1	16	16	2	2	0.813	10		0.958	10		1.078	10		1.109	10		gi|317134937|gb|ADV03031.1|	69.35	4e-19	ribosomal protein P1 [Karlodinium veneficum]	K02942	2e-13	large subunit ribosomal protein LP1
880	comp65267_c1_orf1	378	13195	25	1	16	16	2	2
881	comp73861_c0_orf1	377	54066	32.8	0	17	17	10	10	0.971	13		0.872	13		0.547	12	*	0.965	13		gi|219115431|ref|XP_002178511.1|	47.73	1e-78	predicted protein [Phaeodactylum tricornutum CCAP 1055/1]	K00826	2e-70	branched-chain amino acid aminotransferase [EC:2.6.1.42]
882	Unigene22155_All	377	41708	29.4	0	32	1	8	1	-	1		-	1		-	1		-	1		gi|319997172|gb|ADV91180.1|	88.39	4e-79	mitochondrial succinate dehydrogenase iron-sulphur subunit-like protein 3, partial [Karlodinium veneficum]	K00235	6e-96	succinate dehydrogenase (ubiquinone) iron-sulfur subunit [EC:1.3.5.1]
883	CL2000.Contig3_All	377	15373	26.7	1	11	5	2	1	0.627	5	*	0.8	4	*	1.119	5		1.1	5		gi|255965584|gb|ACU45095.1|	73.21	6e-17	60s acidic ribosomal protein p1 [Pfiesteria piscicida]	K02942	5e-09	large subunit ribosomal protein LP1
883	comp62802_c0_orf1	377	18826	21.2	1	11	5	2	1
884	CL3645.Contig4_All	377	49575	35.4	1	31	31	14	14	0.924	13		0.894	12	*	0.835	13	*	0.772	13	*	gi|323453004|gb|EGB08876.1|	79.79	0	Apo-Eif4aiii [Aureococcus anophagefferens]	K13025	3e-180	ATP-dependent RNA helicase [EC:3.6.4.13]
884	CL3645.Contig5_All	377	52390	33.4	1	31	31	14	14
885	comp77363_c0_orf1	377	70297	13.8	0	16	4	6	3	1.145	2		1.057	2		0.878	2		0.986	2		gi|301111822|ref|XP_002904990.1|	60.59	0	inosine-5'-monophosphate dehydrogenase 2 [Phytophthora infestans T30-4]	K00088	1e-160	IMP dehydrogenase [EC:1.1.1.205]
886	comp60195_c0_orf1	376	33188	23.4	0	23	14	5	4	1.119	13		0.987	13		0.84	13	*	0.949	13		gi|413922851|gb|AFW62783.1|	76.92	1e-09	hypothetical protein ZEAMMB73_027825 [Zea mays]	K02934	2e-33	large subunit ribosomal protein L6e
887	Unigene6532_All	376	36213	37.2	0	28	26	9	7	0.756	11	*	0.899	11	*	1.454	11	*	1.451	11	*	-	-	-	-	-
888	comp41711_c1	376	31284	30.6	0	12	12	5	5	1.11	9		0.981	9		1.073	9		1.197	9		-	-	-	-	-
889	comp77500_c0	375	30192	11.1	0	14	14	3	3	0.946	13		1.147	14		1.337	14		0.824	13	*	-	-	-	-	-
890	CL16.Contig1_All	375	11687	55.8	0	12	12	3	3	0.905	9		1.035	9		1.239	9	*	1.042	9		-	-	-	-	-
891	comp31945_c0_orf1	375	37948	12.4	1	10	10	3	3	1.116	9		0.855	9		1.223	9		1.079	9		gi|154818677|gb|ABS87870.1|	37.72	2e-23	delta carbonic anhydrase 2 [Lingulodinium polyedrum]	-
891	Unigene80873_All	375	29004	16.5	1	10	10	3	3
892	CL164.Contig7_All	374	23086	33.5	0	15	2	4	1	1.748	2		0.884	2		0.603	2		0.495	2		gi|319997178|gb|ADV91183.1|	53.3	1e-50	mitochondrial cytochrome b2-like protein 1, partial [Karlodinium veneficum]	K11517	3e-35	(S)-2-hydroxy-acid oxidase [EC:1.1.3.15]
893	CL1592.Contig2_All	374	24694	39.1	1	23	3	7	1	1.049	2		1.055	2		1.276	2		1.131	2		-	-	-	-	-
893	comp61145_c0_orf1	374	23000	42.7	1	23	3	7	1
894	Unigene16195_All	374	19000	28.8	0	20	2	3	1	0.864	2		0.974	2		1.457	2		1.088	2		gi|306430543|emb|CBI83412.1|	65.13	1e-50	light-harvesting protein, partial [Symbiodinium sp. clade C3]	K08907	4e-10	light-harvesting complex I chlorophyll a/b binding protein 1
895	comp75699_c0_orf1	374	42545	29.7	0	22	22	9	9	0.818	13	*	0.94	13		1.09	13	*	1.001	13		gi|226496215|ref|NP_001143768.1|	49.37	3e-07	uncharacterized protein LOC100276530 [Zea mays]	-
896	CL539.Contig24_All	373	11589	47.6	1	18	5	4	1	1.027	4		0.742	4	*	0.737	4		1.013	4		gi|58613603|gb|AAW79388.1|	64.29	1e-19	unknown protein [Heterocapsa triquetra]	-
896	CL539.Contig4_All	373	16835	30.3	1	18	5	4	1
897	comp79564_c0_orf1	373	56373	29.7	1	24	18	10	9	1.343	10	*	1.143	10	*	1.063	10		0.893	10		gi|112253387|gb|ABI14281.1|	91.65	0	ATP-dependent 26S proteasome regulatory subunit [Pfiesteria piscicida]	K03066	1e-173	26S proteasome regulatory subunit T6
897	Unigene81142_All	373	55368	30.4	1	24	18	10	9
898	comp45698_c0_orf1	373	205151	15.4	0	22	22	17	17	0.997	9		0.962	9		0.551	9	*	0.656	9	*	gi|255087726|ref|XP_002505786.1|	46.67	8e-07	histone chaperone [Micromonas sp. RCC299]	K09272	5e-08	structure-specific recognition protein 1
899	Unigene50522_All	371	12747	46.9	1	13	3	5	2	1.427	2		1.143	2		1.143	2		1.436	2		gi|255965775|gb|ACU45181.1|	98.08	1e-21	40s ribosomal protein s14 [Prorocentrum minimum]	K02955	9e-43	small subunit ribosomal protein S14e
899	comp53295_c1_orf1	371	16317	37.1	1	13	3	5	2
900	comp60551_c0	371	46510	21.3	0	16	16	5	5	1.155	11		1.19	11	*	0.86	11		0.73	11	*	-	-	-	-	-
901	CL1090.Contig2_All	371	31455	36.7	0	16	4	6	2	1.483	4	*	1.466	4	*	1.837	4	*	2.044	4	*	gi|255589132|ref|XP_002534847.1|	49.34	7e-46	hydroxyacyl dehydrogenase, putative [Ricinus communis]	K09841	2e-20	xanthoxin dehydrogenase [EC:1.1.1.288]
902	CL4144.Contig1_All	370	25096	18.8	1	13	13	4	4	0.777	10	*	0.834	10	*	1.173	10	*	0.95	10		gi|77024181|gb|ABA55561.1|	60.47	1e-07	chloroplast light harvesting protein isoform 6 [Karlodinium veneficum]	K08907	7e-08	light-harvesting complex I chlorophyll a/b binding protein 1
902	CL4144.Contig2_All	370	25069	18.8	1	13	13	4	4
903	CL2352.Contig8_All	370	23466	35	0	12	4	4	1	1.29	4		0.959	4		1.205	4		0.956	4		gi|297835216|ref|XP_002885490.1|	54.55	3e-20	hypothetical protein ARALYDRAFT_898687 [Arabidopsis lyrata subsp. lyrata]	K02901	2e-32	large subunit ribosomal protein L27e
904	comp43217_c0_orf1	370	34526	27.2	0	18	16	6	5	0.983	10		0.923	10		0.936	10		0.925	10		gi|33150442|gb|AAP97123.1|	58.5	8e-64	adenosine 5'-phosphosulfate kinase [Porphyra purpurea]	K00860	1e-63	adenylylsulfate kinase [EC:2.7.1.25]
905	comp31084_c0_orf1	370	59155	23.2	1	29	29	10	10	1.175	17		1.083	17	*	0.761	17	*	0.832	17	*	gi|217072060|gb|ACJ84390.1|	59.65	1e-13	unknown [Medicago truncatula]	K00605	1e-97	aminomethyltransferase [EC:2.1.2.10]
905	Unigene72661_All	370	52935	26.1	1	29	29	10	10
906	Unigene17158_All	369	16385	22.7	0	12	12	2	2	0.965	10		1.107	11		1.109	10	*	1.077	11		-	-	-	-	-
907	CL7951.Contig3_All	368	78079	17	2	18	8	8	4	1.26	5		0.961	5		1.014	5		1.076	5		gi|310877187|gb|ADP36954.1|	58.9	3e-19	hypothetical protein [Asterochloris sp. DA2]	-
907	CL7951.Contig5_All	368	78161	17	2	18	8	8	4
907	comp66046_c0_orf1	368	86303	15.2	2	18	8	8	4
908	comp71668_c0_orf1	368	87957	13.4	0	16	16	8	8	1.188	10	*	1.165	10	*	1.186	10		0.851	10		-	-	-	-	-
909	Unigene20123_All	367	25519	31	0	10	10	4	4	0.88	9		0.949	9		1.119	9		1.118	9		gi|397576494|gb|EJK50289.1|	32.54	1e-07	hypothetical protein THAOC_30761 [Thalassiosira oceanica]	-
910	Unigene48586_All	366	70802	25.7	1	15	15	10	10	1.121	11		1.015	12		0.907	12		1.354	12	*	gi|294460083|gb|ADE75624.1|	65.88	2e-119	unknown [Picea sitchensis]	K09498	0	T-complex protein 1 subunit zeta
910	comp73475_c0_orf1	366	73007	24.7	1	15	15	10	10
911	CL929.Contig4_All	365	21389	45.8	1	41	19	8	3	1.177	7		1.224	7	*	0.884	6	*	1.042	7		gi|325190343|emb|CCA24817.1|	74.31	7e-58	40S ribosomal protein S16 putative [Albugo laibachii Nc14]	K02960	1e-56	small subunit ribosomal protein S16e
911	comp63580_c0_orf1	365	22020	44.3	1	41	19	8	3
912	CL1743.Contig2_All	365	46342	27.1	0	18	5	8	2	0.848	5		0.908	5	*	0.66	5	*	0.917	5		gi|348679748|gb|EGZ19564.1|	35.25	2e-45	hypothetical protein PHYSODRAFT_253357 [Phytophthora sojae]	-
913	CL1034.Contig4_All	365	67722	19.1	0	19	2	8	2	-	1		-	1		-	1		-	1		gi|323446375|gb|EGB02559.1|	54.6	5e-150	hypothetical protein AURANDRAFT_39495 [Aureococcus anophagefferens]	-
914	CL1216.Contig1_All	365	87445	18.8	2	18	18	10	10	0.919	17		0.945	17		1.112	17		1.136	17		gi|298710247|emb|CBJ26322.1|	59.09	1e-11	Dnm1, dynamin-related GTPase involved in mitochondrial division [Ectocarpus siliculosus]	K01528	9e-86	dynamin GTPase [EC:3.6.5.5]
914	CL1216.Contig2_All	365	88163	18.6	2	18	18	10	10
914	comp62452_c1_orf1	365	93844	17.3	2	18	18	10	10
915	CL1172.Contig6_All	364	23718	41.4	0	20	4	6	1	0.926	4		0.877	4	*	0.935	4		0.74	4		gi|317134957|gb|ADV03041.1|	76.47	9e-56	ribosomal protein S7 [Amphidinium carterae]	K02993	3e-35	small subunit ribosomal protein S7e
916	CL5397.Contig1_All	364	39433	23.4	1	16	16	6	6	1.584	14	*	1.356	14	*	1.646	14	*	1.616	13	*	gi|308802073|ref|XP_003078350.1|	54.82	1e-95	unnamed protein product [Ostreococcus tauri]	-
916	comp63937_c0_orf1	364	46321	19.4	1	16	16	6	6
917	CL3429.Contig1_All	363	19386	42	1	22	21	6	5	0.64	11		0.822	11		1.158	11	*	1.175	11		gi|157093557|gb|ABV22433.1|	51.05	2e-38	glutaredoxin-related protein [Oxyrrhis marina]	K07390	5e-08	monothiol glutaredoxin
917	comp67843_c0_orf1	363	23661	32.6	1	22	21	6	5
918	CL1688.Contig1_All	362	12811	40	5	31	31	5	5	1.199	20	*	1.064	20		1.503	20	*	1.114	20	*	gi|112253595|gb|ABI14384.1|	73.63	1e-33	hypothetical protein [Pfiesteria piscicida]	-
918	Unigene43581_All	362	12899	39.6	5	31	31	5	5
918	CL1688.Contig6_All	362	12901	39.6	5	31	31	5	5
918	comp62001_c0_orf1	362	16642	29.8	5	31	31	5	5
918	Unigene9119_All	362	12826	40	5	31	31	5	5
918	CL1688.Contig3_All	362	12736	40.4	5	31	31	5	5
919	Unigene79286_All	362	17913	23.2	0	15	7	3	1	1.292	7	*	1.254	7	*	1.194	7	*	1.024	7		gi|326490788|dbj|BAJ90061.1|	99.28	2e-79	predicted protein [Hordeum vulgare subsp. vulgare]	K12313	3e-75	actin, aortic smooth muscle
920	comp78094_c0	362	99907	14.5	0	23	23	10	10	1.18	15		0.917	15	*	1.203	15	*	1.567	15	*	-	-	-	-	-
921	CL3641.Contig5_All	361	85651	16.2	0	15	12	7	5	0.91	8		0.981	8		1.038	8		1.255	8		-	-	-	-	-
922	comp65488_c1_orf1	361	133311	11.6	0	29	22	10	8	1.007	11		0.869	11		0.596	11	*	0.858	11		gi|348671522|gb|EGZ11343.1|	37.82	4e-10	hypothetical protein PHYSODRAFT_518414 [Phytophthora sojae]	-
923	comp77789_c0_orf1	361	64639	22.2	0	13	13	9	9	0.915	10		0.852	10	*	1.011	10		1.13	10		gi|307111438|gb|EFN59672.1|	25.71	2e-09	expressed protein [Chlorella variabilis]	-
924	Unigene6072_All	359	71480	29.1	1	20	20	14	14	1.009	11		0.903	11		0.775	9	*	0.855	11	*	gi|351066198|gb|AEQ39073.1|	65.4	3e-80	putative chaperonin-containing t-complex protein 1 [Wolffia arrhiza]	K09493	0	T-complex protein 1 subunit alpha
924	comp76887_c0_orf1	359	73984	27.9	1	20	20	14	14
925	comp58491_c3_orf1	358	86159	17.8	0	20	20	11	11	0.89	10		0.882	11	*	0.989	11		0.781	11	*	gi|462401486|gb|EMJ07043.1|	43.48	4e-16	hypothetical protein PRUPE_ppa011055mg [Prunus persica]	K03217	6e-40	preprotein translocase subunit YidC
926	comp69836_c0_orf1	358	31722	31.5	0	15	14	6	5	1.173	11		1.087	11		1.121	11	*	1.161	11		gi|413942808|gb|AFW75457.1|	64.71	2e-11	hypothetical protein ZEAMMB73_794961 [Zea mays]	K02738	1e-61	20S proteasome subunit beta 1 [EC:3.4.25.1]
927	comp106593_c0_orf1	357	55151	25.3	0	19	18	9	8	1.305	10		0.92	10		1.315	10		1.313	10	*	gi|326525835|dbj|BAJ93094.1|	56.1	2e-14	predicted protein [Hordeum vulgare subsp. vulgare]	K01362	2e-63	[EC:3.4.21.-]
928	comp52146_c0	357	76182	23.4	0	17	17	11	11	0.866	13		0.966	13		0.927	13		1.083	13		-	-	-	-	-
929	CL996.Contig3_All	357	23903	35.7	1	27	13	6	4	-	1		-	1		-	1		-	1		gi|58613565|gb|AAW79369.1|	92.59	6e-08	chloroplast light harvesting complex protein [Heterocapsa triquetra]	K08907	3e-08	light-harvesting complex I chlorophyll a/b binding protein 1
929	Unigene15587_All	357	23789	35.9	1	27	13	6	4
930	comp30852_c0	357	36376	21.9	0	18	18	6	6	0.763	13	*	0.949	12		1.123	13		1.23	13	*	-	-	-	-	-
931	comp58007_c0	357	17284	33.1	0	12	12	3	3	0.868	11		0.95	11		1.054	11		1.156	11		-	-	-	-	-
932	comp79279_c0_orf1	357	39982	20.4	0	17	17	6	6	0.912	11		1.022	11		1.185	11		1.184	11		gi|323452755|gb|EGB08628.1|	60.83	8e-73	hypothetical protein AURANDRAFT_64020 [Aureococcus anophagefferens]	-
933	comp40074_c0_orf1	356	32351	38.5	0	12	12	7	7	1.067	11		1.004	11		0.937	11		0.875	11		gi|449452616|ref|XP_004144055.1|	38.32	5e-16	PREDICTED: eukaryotic translation initiation factor 3 subunit K-like [Cucumis sativus]	K15028	2e-19	translation initiation factor 3 subunit K
934	comp17375_c0_orf1	356	38797	21.5	0	16	16	4	4	1.091	14		0.986	14		1.081	14		1.061	14		-	-	-	-	-
935	comp66852_c0_orf1	356	21672	42	0	23	23	7	7	0.853	8	*	0.971	10		1.464	8	*	1.019	10		-	-	-	-	-
936	comp18047_c0_orf1	356	104914	14.4	0	12	12	9	9	1.06	10		0.968	10		0.844	10		0.98	10		gi|428183290|gb|EKX52148.1|	44.84	4e-41	hypothetical protein GUITHDRAFT_133874 [Guillardia theta CCMP2712]	-
937	CL505.Contig16_All	356	49807	33.5	1	32	2	12	1	-	1		-	1		-	1		-	1		gi|428178789|gb|EKX47663.1|	75.53	4e-172	hypothetical protein GUITHDRAFT_159541 [Guillardia theta CCMP2712]	K03257	6e-162	translation initiation factor 4A
937	CL698.Contig11_All	356	49823	33.5	1	32	2	12	1
938	comp90549_c0	355	67581	19.9	0	17	17	8	8	0.844	11		0.887	11	*	0.703	11	*	0.968	11		-	-	-	-	-
939	comp81289_c0_orf1	354	42831	8.3	0	13	13	2	2	0.981	9		1.251	9		1.217	9	*	0.912	9		gi|388509964|gb|AFK43048.1|	42.11	9e-06	unknown [Lotus japonicus]	K09584	7e-10	protein disulfide-isomerase A6 [EC:5.3.4.1]
940	comp79580_c0_orf1	354	25765	23.9	0	9	9	4	4	1.326	9		1.022	6		1.103	7	*	1.609	9	*	gi|428164963|gb|EKX33971.1|	51.61	1e-07	hypothetical protein GUITHDRAFT_166328 [Guillardia theta CCMP2712]	K12489	4e-08	Arf-GAP with coiled-coil, ANK repeat and PH domain-containing protein
941	comp74372_c0_orf1	354	23056	38.1	0	18	18	7	7	1.195	11	*	1.117	11	*	0.946	11		1.06	11		gi|357464851|ref|XP_003602707.1|	30.59	3e-06	Acyl-coenzyme A thioesterase [Medicago truncatula]	-
942	Unigene77202_All	352	17552	40.2	0	17	17	4	4	0.727	12	*	0.961	12		1.381	12	*	1.046	12		-	-	-	-	-
943	CL2915.Contig2_All	352	52417	26.3	1	18	8	9	5	0.996	6		0.934	6		0.769	6		0.8	6	*	gi|77455723|gb|ABA86600.1|	85.93	2e-96	glutamate-1-semialdehyde aminomutase [Pavlova lutheri]	K01845	0	glutamate-1-semialdehyde 2,1-aminomutase [EC:5.4.3.8]
943	comp68273_c0_orf1	352	62627	21.6	1	18	8	9	5
944	Unigene18407_All	352	28607	24.9	2	12	12	5	5	1.46	8	*	1.447	8	*	2.093	8	*	2.143	8	*	gi|323448265|gb|EGB04166.1|	69.01	5e-80	hypothetical protein AURANDRAFT_32974 [Aureococcus anophagefferens]	K01363	3e-28	cathepsin B [EC:3.4.22.1]
944	comp77595_c0_orf1	352	47980	14.1	2	12	12	5	5
944	Unigene61692_All	352	28767	24.8	2	12	12	5	5
945	comp23118_c0_orf1	352	59392	18.5	1	25	25	7	7	1.335	11	*	1.456	11	*	1.044	11		1.121	10	*	gi|384248610|gb|EIE22094.1|	55.1	3e-08	hypothetical protein COCSUDRAFT_83485, partial [Coccomyxa subellipsoidea C-169]	-
945	Unigene82171_All	352	56136	19.5	1	25	25	7	7
946	comp50183_c0	351	67512	19.7	0	16	12	8	6	0.929	11		0.879	11		1.552	10	*	1.13	11	*	-	-	-	-	-
947	comp47004_c0_orf1	351	49219	26.5	0	17	17	7	7	0.893	15		0.927	15		1.106	15		1.028	15		gi|428184710|gb|EKX53564.1|	27.05	1e-22	hypothetical protein GUITHDRAFT_160867, partial [Guillardia theta CCMP2712]	-
948	Unigene9047_All	351	71098	10.5	0	12	11	5	4	1.302	9	*	1.097	9		0.767	9		1.108	9		gi|212722336|ref|NP_001132163.1|	72.5	1e-10	uncharacterized protein LOC100193584 [Zea mays]	K11131	1e-165	H/ACA ribonucleoprotein complex subunit 4 [EC:5.4.99.-]
949	comp77672_c0	350	47216	17	0	18	6	7	2	0.902	5		0.994	5		1.003	5		1.072	5		-	-	-	-	-
950	comp69628_c0	350	69001	29.2	0	16	16	11	11	1.058	11		1.057	11		0.671	11		0.858	11		-	-	-	-	-
951	comp84174_c0_orf1	350	39237	34.3	0	17	17	10	10	1.607	9	*	1.271	9	*	1.795	9	*	2.087	9	*	gi|452822494|gb|EME29513.1|	40	3e-31	band 7 family protein isoform 2 [Galdieria sulphuraria]	-
952	comp62144_c0_orf1	349	112350	19.8	0	24	18	16	12	0.946	11		1.061	11		0.697	11	*	0.812	11	*	gi|302840562|ref|XP_002951836.1|	56.25	3e-06	hypothetical protein VOLCADRAFT_92400 [Volvox carteri f. nagariensis]	-
953	comp70162_c0_orf1	349	83044	15.4	0	18	14	8	5	0.813	10		0.932	10		0.63	10	*	0.762	10	*	gi|323446387|gb|EGB02566.1|	49.08	3e-29	hypothetical protein AURANDRAFT_68761 [Aureococcus anophagefferens]	-
954	comp100917_c0	349	21177	42.9	0	19	9	6	3	0.719	5	*	0.931	5		0.968	5		0.882	5		-	-	-	-	-
955	CL7717.Contig2_All	349	62216	29.4	0	25	1	11	1	-	1		-	1		-	1		-	1		gi|157093221|gb|ABV22265.1|	62.28	7e-142	conserved hypothetical protein [Karlodinium veneficum]	K09584	5e-13	protein disulfide-isomerase A6 [EC:5.3.4.1]
956	comp59841_c0	349	40927	15.5	0	14	8	4	3	1.254	4	*	1.262	4		1.587	4		1.224	4		-	-	-	-	-
957	Unigene19762_All	348	17183	42.5	0	22	5	5	3	0.873	3		1.011	3		0.932	3		1.107	3		gi|30468181|ref|NP_849068.1|	73.88	3e-42	heat shock protein 70 [Cyanidioschyzon merolae strain 10D]	K03283	1e-39	heat shock 70kDa protein 1/8
958	CL3164.Contig1_All	348	60278	17	1	13	10	7	6	0.783	6		0.791	5	*	0.559	6	*	0.602	6		gi|219124414|ref|XP_002182499.1|	68.97	3e-147	isocitrate dehydrogenase [Phaeodactylum tricornutum CCAP 1055/1]	K00031	7e-145	isocitrate dehydrogenase [EC:1.1.1.42]
958	comp65753_c0_orf1	348	71155	14.4	1	13	10	7	6
959	CL539.Contig25_All	347	14362	26.9	1	12	12	2	2	0.759	8	*	0.816	10	*	1.228	10		1.158	10		gi|58613603|gb|AAW79388.1|	59.26	4e-32	unknown protein [Heterocapsa triquetra]	-
959	comp67001_c0_orf1	347	18315	20	1	12	12	2	2
960	comp27615_c0	347	62284	12.2	0	16	11	5	4	0.685	9	*	0.996	9		1.384	9	*	1.18	8	*	-	-	-	-	-
961	comp23924_c0_orf1	347	78780	18.1	0	20	20	9	9	0.895	14		1.045	14		0.706	14	*	0.711	14	*	gi|325181012|emb|CCA15422.1|	63.74	0	Tcomplex protein 1 subunit gamma putative [Albugo laibachii Nc14]	K09495	0	T-complex protein 1 subunit gamma
962	comp48304_c0_orf1	347	31678	24.5	0	17	4	5	2	-	1		-	1		-	1		-	1		gi|302842044|ref|XP_002952566.1|	76.35	4e-79	hypothetical protein VOLCADRAFT_109832 [Volvox carteri f. nagariensis]	K06215	7e-82	pyridoxine biosynthesis protein [EC:4.-.-.-]
963	Unigene15295_All	347	11995	30	1	5	5	2	2	2.797	5	*	1.013	5		1.345	5	*	1.05	5		gi|303289687|ref|XP_003064131.1|	57.14	1e-07	highly cold-shock DNA binding protein [Micromonas pusilla CCMP1545]	-
963	comp47039_c0_orf1	347	15838	23.3	1	5	5	2	2
964	comp82929_c0_orf1	346	50815	18.7	0	12	12	6	6	1.137	8		0.971	8		1.009	8		1.021	8		gi|323452938|gb|EGB08811.1|	45.04	4e-55	hypothetical protein AURANDRAFT_63826 [Aureococcus anophagefferens]	-
965	comp33107_c2	346	62112	27.3	0	20	16	10	9	0.806	10	*	0.948	10		1.195	10	*	0.951	10		-	-	-	-	-
966	CL3062.Contig5_All	346	5682	50	1	21	2	2	1	-	1		-	1		-	1		-	1		gi|58613551|gb|AAW79362.1|	75	8e-12	chloroplast light harvesting complex protein [Heterocapsa triquetra]	-
966	comp20770_c0_orf1	346	8364	32.4	1	21	2	2	1
967	comp38280_c0_orf1	346	60451	24	0	22	22	11	11	1.303	11	*	1.005	11		1.354	11	*	1.167	11		gi|299115713|emb|CBN74278.1|	57.63	3e-107	Uroporphyrinogen decarboxylase, chloroplast precursor [Ectocarpus siliculosus]	K01599	1e-107	uroporphyrinogen decarboxylase [EC:4.1.1.37]
968	CL7951.Contig1_All	345	64504	15.3	0	17	7	6	2	1.022	5		0.988	5		0.666	5	*	0.935	5		gi|310877187|gb|ADP36954.1|	57.53	7e-19	hypothetical protein [Asterochloris sp. DA2]	-
969	CL935.Contig3_All	344	130571	15.1	4	20	16	11	9	0.719	6		0.794	6		0.903	5		0.969	6		gi|323445398|gb|EGB02026.1|	67.36	0	hypothetical protein AURANDRAFT_39545 [Aureococcus anophagefferens]	K01648	0	ATP citrate (pro-S)-lyase [EC:2.3.3.8]
969	Unigene15905_All	344	121863	16.1	4	20	16	11	9
969	CL935.Contig4_All	344	126342	15.6	4	20	16	11	9
969	CL935.Contig6_All	344	144515	13.8	4	20	16	11	9
969	CL935.Contig5_All	344	130528	15.1	4	20	16	11	9
970	CL5141.Contig1_All	344	22722	54.8	1	12	12	7	7	1.209	9		1.18	9	*	1.184	9		1.287	9	*	gi|302761918|ref|XP_002964381.1|	44.78	2e-07	hypothetical protein SELMODRAFT_438734 [Selaginella moellendorffii]	-
970	comp68871_c0_orf1	344	33286	35.4	1	12	12	7	7
971	Unigene44944_All	343	15348	38.5	1	23	23	4	4	0.96	11		1.132	12	*	1.272	12	*	1.279	12		gi|219127691|ref|XP_002184064.1|	57.45	4e-08	predicted protein [Phaeodactylum tricornutum CCAP 1055/1]	-
971	comp68693_c0_orf1	343	22557	24.8	1	23	23	4	4
972	CL2986.Contig3_All	343	42274	20.2	1	16	16	5	5	0.91	13		1.049	13		0.71	13	*	0.609	13	*	gi|121489799|emb|CAK18870.1|	72.36	4e-37	putative 40 S ribosomal protein S5 precursor [Phillyrea latifolia]	K02981	7e-85	small subunit ribosomal protein S2e
972	CL2986.Contig6_All	343	35934	23.1	1	16	16	5	5
973	comp53119_c2_orf1	343	18986	42.5	1	16	8	5	3	0.999	6		0.972	6		0.704	6	*	0.709	6		gi|58613463|gb|AAW79318.1|	76.52	6e-42	malate dehydrogenase [Heterocapsa triquetra]	K00026	1e-24	malate dehydrogenase [EC:1.1.1.37]
973	Unigene72285_All	343	18844	43.2	1	16	8	5	3
974	comp66171_c4_orf1	343	70551	6.5	0	8	7	3	2	1.176	6	*	1.188	6	*	1.073	6		1.278	6	*	gi|306430559|emb|CBI83420.1|	69.1	0	light-harvesting protein, partial [Symbiodinium sp. clade C3]	K08910	3e-24	light-harvesting complex I chlorophyll a/b binding protein 4
975	CL4493.Contig3_All	342	46560	18.7	1	10	10	4	4	1.074	8		0.905	8		0.75	8	*	1.085	8		gi|134037090|gb|ABO47885.1|	60.13	8e-96	hypothetical protein Tb10.6k15.3460 [Alexandrium fundyense]	-
975	comp65956_c0_orf1	342	49710	17.3	1	10	10	4	4
976	comp83405_c0_orf1	341	48110	38.5	0	30	30	13	13	1.189	17		1.035	17		0.928	17		0.977	17		gi|397623559|gb|EJK67043.1|	44.06	5e-18	hypothetical protein THAOC_11969, partial [Thalassiosira oceanica]	-
977	comp55067_c0_orf1	341	124203	5.3	0	12	12	4	4	0.952	9		0.762	9	*	1.078	8		1.24	9	*	gi|323452611|gb|EGB08484.1|	41.38	1e-08	hypothetical protein AURANDRAFT_63781 [Aureococcus anophagefferens]	-
978	comp93240_c0_orf1	340	23688	37.3	0	14	14	6	6	1.087	11		1.108	11		1.084	11		1.208	11	*	gi|298714375|emb|CBJ27432.1|	52.89	5e-29	conserved unknown protein [Ectocarpus siliculosus]	-
979	CL3657.Contig3_All	340	10712	59.3	1	17	17	4	4	0.758	14	*	1.241	14	*	0.973	14		0.855	14		gi|470134336|ref|XP_004303010.1|	49.23	6e-09	PREDICTED: 60S acidic ribosomal protein P2B-like [Fragaria vesca subsp. vesca]	K02943	2e-10	large subunit ribosomal protein LP2
979	Unigene63375_All	340	9761	68.9	1	17	17	4	4
980	comp29539_c0_orf1	340	52127	17.7	0	16	16	6	6	0.905	9		0.981	9		0.587	9	*	0.693	9	*	gi|323448040|gb|EGB03944.1|	58.2	3e-89	hypothetical protein AURANDRAFT_33293 [Aureococcus anophagefferens]	K00611	7e-59	ornithine carbamoyltransferase [EC:2.1.3.3]
981	CL5377.Contig3_All	339	70333	22.7	0	19	3	10	3	0.998	2		0.776	2		1.237	2	*	1.437	2		-	-	-	-	-
982	Unigene20319_All	338	46153	27.9	2	14	14	7	7	0.922	10		0.942	10		0.931	10		1.268	10	*	-	-	-	-	-
982	comp46362_c0	338	47003	27.8	2	14	14	7	7
982	Unigene83613_All	338	46009	28	2	14	14	7	7
983	comp45452_c0_orf1	338	50429	22.5	0	12	12	6	6	1.042	10		1.027	10		0.959	10		0.895	10		gi|219111573|ref|XP_002177538.1|	28.57	8e-09	predicted protein [Phaeodactylum tricornutum CCAP 1055/1]	-
984	comp93212_c0_orf1	338	97973	18.8	0	18	18	10	10	0.853	11	*	0.825	11	*	1.127	11		1.096	10		-	-	-	-	-
985	comp28719_c0	337	41816	21.1	0	15	13	5	4	1.111	7		0.935	8		1.334	8	*	1.331	8	*	-	-	-	-	-
986	comp26054_c1_orf1	337	27347	16.9	0	16	16	3	3	0.845	10	*	0.881	10	*	1.081	10		0.857	10	*	gi|412985663|emb|CCO19109.1|	49.15	9e-12	50S ribosomal protein L31 [Bathycoccus prasinos]	-
987	comp61449_c0	337	96865	10.6	0	11	11	6	6	1.09	7		1.052	7		1.558	7	*	1.233	7	*	-	-	-	-	-
988	comp70077_c0	337	28023	21.8	0	30	30	5	5	0.763	14	*	0.825	14		0.914	14		0.856	14	*	-	-	-	-	-
989	comp31753_c1	336	80070	11.5	0	14	12	6	5	1.184	7		1.103	7		1.387	7		1.055	7		-	-	-	-	-
990	comp27938_c0_orf1	336	79607	19.1	0	16	16	10	10	1.024	12		1.043	12		0.667	12	*	0.795	12	*	gi|449019090|dbj|BAM82492.1|	62.79	3e-08	probable cyclophilin B; CYPB [Cyanidioschyzon merolae strain 10D]	K09566	1e-13	peptidyl-prolyl isomerase G (cyclophilin G) [EC:5.2.1.8]
991	Unigene5702_All	336	43967	25.5	1	22	22	7	7	1.081	10		1.257	10	*	1.542	10	*	1.376	10	*	gi|302833485|ref|XP_002948306.1|	38.66	4e-25	hypothetical protein VOLCADRAFT_88515 [Volvox carteri f. nagariensis]	-
991	comp71000_c0_orf1	336	59998	17.7	1	22	22	7	7
992	Unigene66786_All	336	34272	25.6	1	17	17	6	6	1.316	9		1.358	9		1.036	9		1.165	9		gi|134037046|gb|ABO47863.1|	98.03	3e-147	threonine endopeptidase [Alexandrium fundyense]	K02727	2e-84	20S proteasome subunit alpha 7 [EC:3.4.25.1]
992	comp70663_c0_orf1	336	35116	25.1	1	17	17	6	6
993	CL929.Contig1_All	336	17558	40.5	1	34	12	6	1	1.185	7		1.213	8	*	0.875	8		0.889	8		gi|157093571|gb|ABV22440.1|	70.27	9e-39	40S ribosomal protein S16 [Oxyrrhis marina]	K02960	1e-39	small subunit ribosomal protein S16e
993	Unigene78621_All	336	15090	46.5	1	34	12	6	1
994	CL2215.Contig3_All	335	45668	23.4	2	20	13	7	4	0.654	8	*	0.698	8	*	0.581	8	*	0.646	8	*	gi|319997140|gb|ADV91164.1|	66.24	4e-104	mitochondrial malate dehydrogenase (NAD)-like protein 2, partial [Karlodinium veneficum]	K00026	3e-72	malate dehydrogenase [EC:1.1.1.37]
994	comp65775_c0_orf1	335	48946	21.6	2	20	13	7	4
994	CL2279.Contig1_All	335	45395	23.4	2	20	13	7	4
995	CL745.Contig6_All	335	40250	22.2	1	23	2	6	1	0.878	2		0.93	2	*	0.726	2	*	0.726	2	*	gi|157168254|gb|ABV25601.1|	91.72	4e-156	putative mitochondrial ADP/ATP translocase [Pyrocystis lunula]	K05863	3e-79	solute carrier family 25 (mitochondrial adenine nucleotide translocator), member 4/5/6/31
995	CL745.Contig7_All	335	40266	22.2	1	23	2	6	1
996	CL2647.Contig1_All	335	41184	16.6	2	23	23	4	4	0.964	14		0.94	14		0.845	14		0.833	14		-	-	-	-	-
996	Unigene88059_All	335	25997	27.3	2	23	23	4	4
996	comp65717_c0	335	41801	16.4	2	23	23	4	4
997	Unigene20182_All	334	31402	25.5	1	30	30	7	7	1.359	15	*	1.213	15	*	1.143	14	*	0.996	15		-	-	-	-	-
997	Unigene24311_All	334	31701	25.2	1	30	30	7	7
998	comp31852_c0_orf1	334	87149	13.9	0	14	14	7	7	1.131	10		0.882	10	*	0.875	10		1.036	10		gi|356524252|ref|XP_003530744.1|	39.74	1e-05	PREDICTED: uncharacterized protein LOC100794683 [Glycine max]	-
999	CL6463.Contig2_All	334	72890	16.8	0	24	1	8	1	-	1		-	1		-	1		-	1		gi|428185633|gb|EKX54485.1|	20.82	1e-10	hypothetical protein GUITHDRAFT_59871, partial [Guillardia theta CCMP2712]	-
1000	CL4022.Contig2_All	333	10658	62.5	1	23	1	4	1	-			-			-			-			gi|151564329|gb|ABS17609.1|	100	1e-08	S-adenosylmethionine synthetase [Alexandrium catenella]	-
1000	comp32419_c0_orf1	333	9874	70.3	1	23	1	4	1
1001	Unigene79182_All	333	32821	13.2	0	24	5	3	1	1.362	5	*	1.328	5	*	1.92	5	*	1.305	5	*	gi|326490788|dbj|BAJ90061.1|	99.22	2e-149	predicted protein [Hordeum vulgare subsp. vulgare]	K12313	2e-144	actin, aortic smooth muscle
1002	comp51034_c0_orf1	333	49160	25.4	0	10	10	7	7	1.129	8		1	8		1.083	8		1.1	8		gi|255965396|gb|ACU45003.1|	44.29	6e-06	cold shock protein [Pfiesteria piscicida]	-
1003	comp67728_c0_orf1	332	44916	23.3	0	15	15	6	6	1.262	14	*	1.124	13	*	0.684	14	*	0.748	14	*	gi|297602039|ref|NP_001052010.2|	58.33	1e-08	Os04g0105500 [Oryza sativa Japonica Group]	K13800	1e-41	UMP-CMP kinase [EC:2.7.4.- 2.7.4.14]
1004	Unigene51146_All	331	58909	12.8	0	11	1	4	1	-			-			-			-			gi|71000231|dbj|BAE07168.1|	84.92	3e-168	enolase 3 [Karenia brevis]	K01689	2e-162	enolase [EC:4.2.1.11]
1005	comp69818_c0_orf1	331	87035	20	0	26	25	13	12	1.107	11		1.136	11		0.57	11	*	0.569	11	*	gi|428180708|gb|EKX49574.1|	28.85	7e-10	hypothetical protein GUITHDRAFT_162044 [Guillardia theta CCMP2712]	K15047	1e-11	heterogeneous nuclear ribonucleoprotein U-like protein 1
1006	comp63546_c0_orf1	331	70989	18.5	0	22	5	9	2	0.923	5		0.921	5		0.78	5		1.154	5		gi|219124414|ref|XP_002182499.1|	68.27	4e-148	isocitrate dehydrogenase [Phaeodactylum tricornutum CCAP 1055/1]	K00031	8e-152	isocitrate dehydrogenase [EC:1.1.1.42]
1007	comp65989_c0_orf1	331	70763	20.4	0	15	6	9	4	0.81	3		0.842	3		0.806	3		0.895	3		gi|224153055|ref|XP_002337309.1|	71.21	5e-22	predicted protein [Populus trichocarpa]	K01951	2e-149	GMP synthase (glutamine-hydrolysing) [EC:6.3.5.2]
1008	Unigene42173_All	331	44723	33.3	0	17	9	9	5	1.806	6	*	1.991	6	*	3.306	5	*	2.365	6	*	gi|303285091|ref|XP_003061836.1|	55.56	3e-09	predicted protein [Micromonas pusilla CCMP1545]	K08245	6e-45	phytepsin [EC:3.4.23.40]
1009	comp46733_c0	331	60031	15.7	0	14	14	6	6	1.018	11		0.985	11		1.039	11		1.221	11	*	-	-	-	-	-
1010	comp31895_c1	331	20625	21.8	0	16	3	3	2	0.939	3		0.927	3		1.029	3		1.079	3		-	-	-	-	-
1011	CL3295.Contig8_All	330	35746	17.4	0	15	1	4	1	-	1		-	1		-	1		-	1		gi|134037054|gb|ABO47867.1|	78.38	5e-81	40S ribosomal protein S8 [Alexandrium fundyense]	K02995	1e-53	small subunit ribosomal protein S8e
1012	comp85787_c0_orf1	330	103933	15.8	0	16	16	9	9	0.754	12	*	0.774	11	*	0.737	12	*	0.738	12	*	gi|449532465|ref|XP_004173201.1|	61.54	3e-45	PREDICTED: bifunctional glutamate/proline--tRNA ligase-like, partial [Cucumis sativus]	K01881	1e-138	prolyl-tRNA synthetase [EC:6.1.1.15]
1013	CL1294.Contig2_All	330	62103	16	0	17	3	6	1	1.344	2		1.141	2	*	0.788	2	*	0.596	2		gi|319997132|gb|ADV91160.1|	69.36	0	mitochondrial citrate synthase-like protein 2 [Karlodinium veneficum]	K01647	8e-136	citrate synthase [EC:2.3.3.1]
1014	comp62293_c0	329	33663	18.5	0	32	32	5	5	0.798	15	*	0.816	14	*	1.101	15	*	0.912	15	*	-	-	-	-	-
1015	comp62895_c0_orf1	329	70479	19.3	0	17	17	8	8	1.083	11		1.121	11		1.304	11	*	1.104	11		gi|413920734|gb|AFW60666.1|	54.46	3e-23	protein disulfide isomerase1 [Zea mays]	K09580	3e-64	protein disulfide-isomerase A1 [EC:5.3.4.1]
1016	Unigene24559_All	329	26658	43.8	1	19	19	9	9	1.19	9	*	1.087	9		1.475	9	*	1.261	9		gi|11467285|ref|NP_043142.1|	42.11	5e-08	GroES [Cyanophora paradoxa]	K04078	5e-07	chaperonin GroES
1016	comp89551_c0_orf1	329	33906	33.3	1	19	19	9	9
1017	comp75514_c0_orf1	329	42547	12.5	0	14	14	4	4	1.434	8	*	1.17	8	*	1.099	8		1.372	8		gi|323455402|gb|EGB11270.1|	58.04	6e-63	hypothetical protein AURANDRAFT_21676 [Aureococcus anophagefferens]	K01358	4e-47	ATP-dependent Clp protease, protease subunit [EC:3.4.21.92]
1018	comp53041_c0_orf1	328	16811	28.5	0	6	6	2	2	0.691	6	*	1.009	6		1.02	6		1.311	6		gi|255965786|gb|ACU45185.1|	79.66	1e-21	hypothetical protein [Prorocentrum minimum]	-
1019	comp63332_c0	328	40936	4.4	1	10	10	1	1	1.29	10		0.706	10	*	0.657	10	*	0.99	10		-	-	-	-	-
1019	Unigene83253_All	328	8745	23.1	1	10	10	1	1
1020	comp70447_c0_orf1	327	50757	15.8	0	16	16	5	5	1	4		1.147	8	*	0.681	8	*	0.709	8		gi|302837057|ref|XP_002950088.1|	26.99	4e-11	hypothetical protein VOLCADRAFT_60120 [Volvox carteri f. nagariensis]	-
1021	CL1314.Contig1_All	327	14448	47	1	9	9	4	4	1.038	6		1.2	6		1.091	6		0.868	6		gi|219122864|ref|XP_002181757.1|	56.52	6e-28	predicted protein [Phaeodactylum tricornutum CCAP 1055/1]	K09578	3e-20	peptidyl-prolyl cis-trans isomerase NIMA-interacting 1 [EC:5.2.1.8]
1021	comp31294_c0_orf1	327	17200	39.1	1	9	9	4	4
1022	Unigene21906_All	327	36961	31.7	1	13	13	7	7	1.21	9	*	1.037	9		0.669	9	*	0.99	9		gi|255087118|ref|XP_002505482.1|	64.19	2e-100	predicted protein [Micromonas sp. RCC299]	K00145	5e-101	N-acetyl-gamma-glutamyl-phosphate reductase [EC:1.2.1.38]
1022	comp84602_c0_orf1	327	47761	24.3	1	13	13	7	7
1023	comp47811_c0_orf1	327	64216	22	0	17	17	8	8	1.005	9		0.971	9		0.897	9		0.926	9		gi|58613605|gb|AAW79389.1|	50.57	1e-18	unknown protein [Heterocapsa triquetra]	K07198	1e-22	5'-AMP-activated protein kinase, catalytic alpha subunit [EC:2.7.11.11]
1024	CL2285.Contig12_All	326	16145	26.3	3	16	3	4	2	-			-			-			-			gi|303286707|ref|XP_003062643.1|	81.55	2e-43	predicted protein [Micromonas pusilla CCMP1545]	K02969	3e-47	small subunit ribosomal protein S20e
1024	comp57590_c0_orf1	326	16946	24.8	3	16	3	4	2
1024	CL2285.Contig15_All	326	16074	26.5	3	16	3	4	2
1024	CL2285.Contig2_All	326	16490	26.3	3	16	3	4	2
1025	CL7827.Contig3_All	325	21426	17.9	0	15	4	2	1	0.699	3		1.106	3		0.938	3		1.01	3		gi|58613519|gb|AAW79346.1|	50.3	5e-27	chloroplast photosystem I subunit XI [Heterocapsa triquetra]	-
1026	CL3300.Contig10_All	324	19960	24.4	1	17	5	4	1	1.594	2	*	1.558	2		1.193	2		0.993	2		gi|157093577|gb|ABV22443.1|	58.46	1e-38	40S ribosomal protein S19 [Oxyrrhis marina]	K02966	5e-42	small subunit ribosomal protein S19e
1026	comp63354_c0_orf1	324	26288	17.7	1	17	5	4	1
1027	CL2553.Contig3_All	324	35842	34.2	0	16	12	7	5	1.293	7		1.07	7		1.019	7		1.206	7		gi|397614633|gb|EJK62917.1|	27.44	9e-12	hypothetical protein THAOC_16454 [Thalassiosira oceanica]	-
1028	comp66174_c1_orf1	324	89462	19.1	0	16	1	9	1	-	1		-	1		-	1		-	1		gi|157384069|gb|ABV49394.1|	82.59	2e-114	monomeric NADP(+)-dependent isocitrate dehydrogenase [Karenia brevis]	-
1029	Unigene40303_All	324	25388	32.3	1	18	9	5	4	1.313	8	*	1.116	9		0.919	9		0.876	9		gi|224034171|gb|ACN36161.1|	78.72	1e-12	unknown [Zea mays]	K02934	9e-40	large subunit ribosomal protein L6e
1029	comp68604_c0_orf1	324	32378	24.6	1	18	9	5	4
1030	CL539.Contig26_All	323	11567	64	1	13	6	5	1	1.045	5		0.855	4	*	1.274	4		1.403	5	*	gi|58613603|gb|AAW79388.1|	65.12	4e-27	unknown protein [Heterocapsa triquetra]	-
1030	comp31740_c0_orf1	323	21713	29.3	1	13	6	5	1
1031	CL3339.Contig1_All	323	57109	13.4	0	13	6	5	2	1.111	4	*	0.866	4	*	0.738	4	*	0.772	4	*	gi|323452697|gb|EGB08570.1|	39.42	1e-62	hypothetical protein AURANDRAFT_63928 [Aureococcus anophagefferens]	-
1032	comp33809_c0	323	27898	32.2	0	12	12	6	6	1.162	7	*	1.202	7	*	1.254	7		1.187	7		-	-	-	-	-
1033	comp67135_c0_orf1	323	58348	21.8	0	21	21	10	10	1.295	12	*	1.039	11		0.876	12		1.022	12		gi|194033303|ref|YP_002000446.1|	44.76	2e-14	ribosomal protein L20 [Oedogonium cardiacum]	K02887	5e-08	large subunit ribosomal protein L20
1034	CL49.Contig4_All	323	48001	15.1	0	16	5	6	3	0.905	3		0.894	3		1.021	3		0.876	3		gi|306430549|emb|CBI83415.1|	63.86	2e-25	light-harvesting protein, partial [Symbiodinium sp. clade C3]	K08908	3e-09	light-harvesting complex I chlorophyll a/b binding protein 2
1035	comp75869_c0	323	15383	55.4	0	16	13	6	5	0.926	11		0.992	11		1.023	11		0.864	11		-	-	-	-	-
1036	comp73743_c0_orf1	322	35428	19.9	0	15	15	5	5	0.909	11		0.942	10		1.012	11		1.062	11		gi|363807028|ref|NP_001242578.1|	47.06	7e-07	uncharacterized protein LOC100812972 [Glycine max]	K09540	1e-09	translocation protein SEC63
1037	comp70931_c0_orf1	322	58469	20	1	18	18	9	9	1.099	9		1.171	9		0.79	9	*	0.74	9		gi|225450527|ref|XP_002281395.1|	52.4	5e-86	PREDICTED: uncharacterized protein At1g09340, chloroplastic [Vitis vinifera]	K01784	9e-08	UDP-glucose 4-epimerase [EC:5.1.3.2]
1037	Unigene72810_All	322	44678	28.3	1	18	18	9	9
1038	comp74308_c0	322	38864	15.2	0	7	7	4	4	1.034	5		0.926	5		1.351	5		1.213	5		-	-	-	-	-
1039	comp88492_c0_orf1	321	80608	23.4	0	15	15	10	10	0.943	10		1.127	10	*	1.101	10		1.272	10	*	gi|428166327|gb|EKX35305.1|	52.24	4e-12	hypothetical protein GUITHDRAFT_97880 [Guillardia theta CCMP2712]	K09517	2e-17	DnaJ homolog subfamily B member 11
1040	comp77864_c0_orf1	321	23428	28.7	0	10	10	4	4	0.869	8		0.882	8	*	1.04	8		1.15	8	*	gi|323450659|gb|EGB06539.1|	40.86	5e-10	hypothetical protein AURANDRAFT_16773, partial [Aureococcus anophagefferens]	-
1041	CL325.Contig3_All	321	13984	29.4	0	12	2	3	1	0.956	2		1.018	2	*	0.864	2		0.925	2		gi|58613551|gb|AAW79362.1|	76.47	2e-41	chloroplast light harvesting complex protein [Heterocapsa triquetra]	-
1042	comp64790_c0_orf1	320	58379	24.5	0	26	7	11	2	1.204	6		1.246	6		0.905	6		0.975	6		gi|383169056|gb|AFG67649.1|	62.86	3e-21	Pinus taeda anonymous locus CL799Contig1_03 genomic sequence	K14454	8e-129	aspartate aminotransferase, cytoplasmic [EC:2.6.1.1]
1043	Unigene963_All	320	24411	25.5	1	11	11	4	4	0.917	9		0.964	9		1.054	9		1.036	8		gi|397576494|gb|EJK50289.1|	31.5	2e-06	hypothetical protein THAOC_30761 [Thalassiosira oceanica]	-
1043	Unigene78850_All	320	17497	37.4	1	11	11	4	4
1044	comp65516_c0_orf1	320	64541	14.9	0	18	4	6	1	-	1		-	1		-	1		-	1		gi|319997132|gb|ADV91160.1|	69.16	0	mitochondrial citrate synthase-like protein 2 [Karlodinium veneficum]	K01647	1e-136	citrate synthase [EC:2.3.3.1]
1045	comp26034_c0_orf1	319	25022	15.8	0	13	6	3	1	1.447	5	*	1.477	5	*	0.868	5		1.03	5		gi|6014889|sp|Q41651.1|CYPB_VICFA	73.91	1e-43	RecName: Full=Peptidyl-prolyl cis-trans isomerase, chloroplastic; Short=PPIase; AltName: Full=Cyclophilin; AltName: Full=Cyclosporin A-binding protein; Short=CYP B; AltName: Full=Rotamase; Flags: Precursor	K03768	3e-45	peptidyl-prolyl cis-trans isomerase B (cyclophilin B) [EC:5.2.1.8]
1046	comp30900_c0	319	19941	20.1	0	11	11	3	3	0.902	7		0.987	7		1.043	7		0.872	7	*	-	-	-	-	-
1047	CL3945.Contig2_All	318	63285	13.9	0	12	6	5	3	1.27	5		1.092	5		0.77	5		0.803	5		gi|62321796|dbj|BAD95420.1|	67.31	3e-31	lipoamide dehydrogenase precursor [Arabidopsis thaliana]	K00382	5e-142	dihydrolipoamide dehydrogenase [EC:1.8.1.4]
1048	comp33625_c0	318	33445	15.7	0	10	10	3	3	0.895	8		0.957	7		0.806	8		0.802	8	*	-	-	-	-	-
1049	CL126.Contig4_All	318	15301	67.6	1	18	3	6	1	-	1		-	1		-	1		-	1		gi|112253295|gb|ABI14235.1|	81.48	2e-41	sterol transfer family protein [Pfiesteria piscicida]	-
1049	comp64653_c0_orf1	318	18262	53.7	1	18	3	6	1
1050	comp64908_c0	318	102557	15.5	0	23	2	10	1	0.945	2		1.132	2		1.301	2		1.316	2		-	-	-	-	-
1051	comp33107_c1	318	27312	43.5	0	14	14	6	6	0.807	8		0.895	8		1.445	8	*	1.292	8	*	-	-	-	-	-
1052	CL6789.Contig3_All	317	19538	35.6	1	7	7	3	3	0.922	6		0.959	6		1.095	6	*	0.779	6		-	-	-	-	-
1052	comp33014_c0	317	30535	22.2	1	7	7	3	3
1053	comp79095_c0_orf1	317	44110	20.8	0	15	15	7	7	1.334	9	*	1.255	9	*	0.96	9		1.013	9		gi|397564235|gb|EJK44122.1|	71.81	1e-107	hypothetical protein THAOC_37364 [Thalassiosira oceanica]	K00434	1e-55	L-ascorbate peroxidase [EC:1.11.1.11]
1054	CL6363.Contig4_All	317	33969	36.7	0	16	3	7	2	0.975	2		0.846	2		0.809	2	*	0.869	2		gi|428185633|gb|EKX54485.1|	27.27	3e-09	hypothetical protein GUITHDRAFT_59871, partial [Guillardia theta CCMP2712]	-
1055	Unigene40926_All	317	25782	37.1	1	14	14	6	6	1.558	7	*	1.037	7		1.275	7		1.021	7		gi|296085223|emb|CBI28718.3|	48.3	1e-28	unnamed protein product [Vitis vinifera]	K02734	1e-38	20S proteasome subunit beta 4 [EC:3.4.25.1]
1055	comp69324_c0_orf1	317	29254	31.2	1	14	14	6	6
1056	comp65010_c0_orf1	317	149797	5.3	0	27	1	6	1	-			-			-			-			gi|4416330|gb|AAD20318.1|	87.76	2e-101	S-adenosyl-homocysteine hydrolase like protein, partial [Alexandrium fundyense]	K01251	0	adenosylhomocysteinase [EC:3.3.1.1]
1057	comp71359_c0_orf1	317	75310	19.2	0	18	18	8	8	1.062	9		0.935	9		0.63	9	*	0.764	9		gi|298706257|emb|CBJ29282.1|	49.3	7e-12	conserved unknown protein [Ectocarpus siliculosus]	K10798	4e-30	poly [ADP-ribose] polymerase [EC:2.4.2.30]
1058	comp56979_c0_orf1	317	116124	18	0	16	16	12	12	0.967	12		0.871	12	*	0.728	12	*	0.814	12	*	gi|307107568|gb|EFN55810.1|	53.66	5e-06	hypothetical protein CHLNCDRAFT_57723 [Chlorella variabilis]	-
1059	Unigene41463_All	317	27928	33	2	10	10	5	5	0.919	9		0.897	9		1.216	9	*	1.173	9		-	-	-	-	-
1059	Unigene68073_All	317	28346	32.5	2	10	10	5	5
1059	comp82334_c0	317	38564	23.3	2	10	10	5	5
1060	comp75319_c0_orf1	317	16590	41.7	0	13	13	3	3	0.779	8	*	0.829	9	*	1.15	9	*	1.014	9		-	-	-	-	-
1061	comp61311_c0_orf1	316	16632	56.1	0	9	9	5	5	0.833	6		0.9	4	*	0.839	6		0.832	6		gi|449018977|dbj|BAM82379.1|	45.07	9e-09	similar to polynucleotide phosphorylase [Cyanidioschyzon merolae strain 10D]	K14792	4e-12	rRNA biogenesis protein RRP5
1062	comp28602_c0_orf1	316	88296	15.8	0	14	14	9	9	1.315	9		0.965	9		0.915	8		1.038	8		-	-	-	-	-
1063	CL6655.Contig2_All	316	36682	37.2	1	17	17	7	7	1.204	13		1.313	11	*	1.719	13	*	1.662	13	*	gi|356527097|ref|XP_003532150.1|	39.39	1e-18	PREDICTED: protein grpE-like [Glycine max]	K03687	5e-20	molecular chaperone GrpE
1063	comp56148_c0	316	49513	25.9	1	17	17	7	7
1064	comp30591_c0_orf1	316	52753	27.2	1	11	11	7	7	1.424	6	*	1.109	8		0.933	8		1.037	7		gi|323446618|gb|EGB02716.1|	46.3	9e-47	hypothetical protein AURANDRAFT_13277 [Aureococcus anophagefferens]	K05768	4e-47	gelsolin
1064	Unigene72392_All	316	47991	30.4	1	11	11	7	7
1065	CL2285.Contig3_All	316	16517	26.3	3	14	1	3	1	-	1		-	1		-	1		-	1		gi|303286707|ref|XP_003062643.1|	80.58	5e-43	predicted protein [Micromonas pusilla CCMP1545]	K02969	1e-46	small subunit ribosomal protein S20e
1065	CL2285.Contig5_All	316	16446	26.5	3	14	1	3	1
1065	comp63065_c0_orf1	316	16398	26.1	3	14	1	3	1
1065	CL2285.Contig7_All	316	16170	26.5	3	14	1	3	1
1066	comp58672_c0	315	101471	8.7	0	14	12	5	4	0.936	8		1.076	8		1.389	8	*	1.12	8		-	-	-	-	-
1067	comp71585_c0_orf1	315	61669	13	0	16	16	5	5	1.304	7	*	1	7		0.855	8		0.754	7	*	gi|32400784|gb|AAP80624.1|AF475102_1	78.49	1e-70	tat binding protein [Triticum aestivum]	K03065	7e-155	26S proteasome regulatory subunit T5
1068	comp66067_c0_orf1	315	79323	14.5	0	23	8	7	2	1.055	5		1.285	5	*	0.944	5		1.007	5		gi|9294240|dbj|BAB02142.1|	73.77	3e-20	unnamed protein product [Arabidopsis thaliana]	K04567	0	lysyl-tRNA synthetase, class II [EC:6.1.1.6]
1069	CL1332.Contig1_All	315	44175	18.5	1	36	2	7	1	-			-			-			-			-	-	-	-	-
1069	Unigene86368_All	315	42972	18.9	1	36	2	7	1
1070	comp89727_c0	314	10565	17.5	0	10	10	1	1	1.556	8	*	1.167	8		1.72	8		0.921	8		-	-	-	-	-
1071	CL901.Contig7_All	314	40254	22.2	1	23	2	6	1	-			-			-			-			gi|157168254|gb|ABV25601.1|	92.72	3e-152	putative mitochondrial ADP/ATP translocase [Pyrocystis lunula]	K05863	1e-78	solute carrier family 25 (mitochondrial adenine nucleotide translocator), member 4/5/6/31
1071	comp65948_c0_orf1	314	40961	21.9	1	23	2	6	1
1072	Unigene51501_All	314	48606	28.2	0	21	20	10	9	1.159	11		0.947	11		0.696	11	*	0.877	11		gi|307111474|gb|EFN59708.1|	28.39	6e-06	hypothetical protein CHLNCDRAFT_33556 [Chlorella variabilis]	K15047	4e-15	heterogeneous nuclear ribonucleoprotein U-like protein 1
1073	comp24385_c0	314	97938	9.9	0	20	20	7	7	1.09	7		0.852	7	*	1.249	7		1.168	7	*	-	-	-	-	-
1074	comp63607_c0_orf1	314	49183	24.4	0	19	19	8	8	1.142	8	*	1.215	8	*	0.794	8	*	0.596	8	*	gi|397640112|gb|EJK73940.1|	62.9	2e-13	hypothetical protein THAOC_04416 [Thalassiosira oceanica]	K01792	3e-45	glucose-6-phosphate 1-epimerase [EC:5.1.3.15]
1075	CL1090.Contig3_All	314	31271	42.4	0	17	1	8	1	-	1		-	1		-	1		-	1		gi|255589132|ref|XP_002534847.1|	53.03	8e-46	hydroxyacyl dehydrogenase, putative [Ricinus communis]	K09841	1e-19	xanthoxin dehydrogenase [EC:1.1.1.288]
1076	comp50264_c0_orf1	314	129211	4.3	0	7	7	4	4	1.219	6		0.869	6		1.399	6	*	1.663	6	*	gi|449518320|ref|XP_004166190.1|	66.4	7e-44	PREDICTED: valine--tRNA ligase-like [Cucumis sativus]	K01873	0	valyl-tRNA synthetase [EC:6.1.1.9]
1077	Unigene66808_All	313	44924	13.7	0	12	12	4	4	1.703	10	*	1.391	10		1.082	9		1.339	10	*	-	-	-	-	-
1078	CL599.Contig2_All	313	100337	14.7	3	16	14	9	7	0.777	8		1.025	8		0.779	8		1.017	8		gi|413957018|gb|AFW89667.1|	78.67	5e-179	hypothetical protein ZEAMMB73_027527 [Zea mays]	K13525	0	transitional endoplasmic reticulum ATPase
1078	comp66142_c0_orf1	313	92584	15.7	3	16	14	9	7
1078	CL646.Contig6_All	313	100350	14.7	3	16	14	9	7
1078	CL599.Contig3_All	313	100394	14.7	3	16	14	9	7
1079	comp47547_c1_orf1	313	48993	20.1	0	16	16	6	6	1.029	10		1.039	9		1.132	10	*	1.198	10		gi|302754726|ref|XP_002960787.1|	41.89	4e-06	hypothetical protein SELMODRAFT_163608 [Selaginella moellendorffii]	K14411	1e-06	RNA-binding protein Musashi
1080	Unigene43165_All	313	19190	32.9	1	6	6	3	3	1.164	5		0.997	5		0.939	5		1.359	5		gi|302835616|ref|XP_002949369.1|	51.22	7e-12	hypothetical protein VOLCADRAFT_47170 [Volvox carteri f. nagariensis]	K00621	4e-22	glucosamine-phosphate N-acetyltransferase [EC:2.3.1.4]
1080	comp79807_c0_orf1	313	22827	25.9	1	6	6	3	3
1081	comp71921_c0_orf1	313	66761	37.3	0	22	22	15	15	0.969	9		1.097	9		1.069	9		1.261	9	*	-	-	-	-	-
1082	comp65436_c2	313	33705	23.4	0	16	16	5	5	1.209	11		1.115	10		1.363	11	*	1.31	11	*	-	-	-	-	-
1083	CL4336.Contig1_All	312	44681	25.3	1	14	3	6	2	1.314	2		1.107	2		0.801	2		0.905	2	*	gi|32423794|gb|AAP81284.1|	70.68	1e-101	malonyl-CoA:ACP transacylase [Phaeodactylum tricornutum]	K00645	1e-101	[acyl-carrier-protein] S-malonyltransferase [EC:2.3.1.39]
1083	CL7069.Contig2_All	312	44896	25.3	1	14	3	6	2
1084	comp70395_c0_orf1	312	26072	35.7	1	8	6	4	3	1.241	6		1.084	6		1.417	6	*	1.186	6		gi|194703912|gb|ACF86040.1|	50.63	2e-14	unknown [Zea mays]	-
1084	Unigene82628_All	312	23100	41.5	1	8	6	4	3
1085	Unigene63464_All	312	48190	15.1	0	13	2	4	1	1.083	2		1.052	2		0.826	2		1.11	2		gi|20943|emb|CAA38955.1|	67.57	2e-06	fucoxanthin, chlorophyll protein 2 [Phaeodactylum tricornutum]	K08908	2e-09	light-harvesting complex I chlorophyll a/b binding protein 2
1086	comp49620_c0	312	53492	13.6	0	22	15	6	4	0.831	10	*	1.106	10		1.326	10	*	1.149	10		-	-	-	-	-
1087	CL1281.Contig1_All	312	43324	15.4	1	7	1	3	1	-	1		-	1		-	1		-			gi|219116422|ref|XP_002179006.1|	36.96	3e-08	predicted protein [Phaeodactylum tricornutum CCAP 1055/1]	K12837	5e-11	splicing factor U2AF 65 kDa subunit
1087	CL1281.Contig2_All	312	45266	14.7	1	7	1	3	1
1088	comp77307_c0	312	68942	8.7	0	12	12	4	4	0.8	11	*	0.796	11	*	0.88	11		1.051	11		-	-	-	-	-
1089	comp57697_c1_orf1	311	30281	30.4	0	28	28	8	8	0.97	9		1.095	9		0.941	9		1.062	9		gi|356558761|ref|XP_003547671.1|	34.21	1e-06	PREDICTED: 50S ribosomal protein L9-like [Glycine max]	K02939	1e-13	large subunit ribosomal protein L9
1090	CL6053.Contig2_All	311	26587	34.7	1	18	16	6	5	1.052	12		0.873	12	*	1.001	11		0.976	12		-	-	-	-	-
1090	CL7139.Contig1_All	311	26162	35.7	1	18	16	6	5
1091	comp26022_c0_orf1	311	21532	19.9	0	10	10	2	2	0.85	7		1.016	7		1.128	7		1.144	7		gi|145350552|ref|XP_001419667.1|	54.29	1e-24	predicted protein [Ostreococcus lucimarinus CCE9901]	-
1092	CL3472.Contig1_All	311	21592	28.9	1	15	15	5	5	0.919	13		1.032	13		1.199	13		1.118	13	*	gi|157092841|gb|ABV22075.1|	86.62	7e-63	eIF-1A [Amphidinium carterae]	K03236	3e-44	translation initiation factor 1A
1092	comp31880_c0_orf1	311	21777	28.5	1	15	15	5	5
1093	CL1292.Contig6_All	310	24141	24.7	0	15	2	4	1	1.886	2		1.291	2		1.689	2		0.595	2		-	-	-	-	-
1094	Unigene58292_All	310	40686	23.9	1	11	11	6	6	1.016	10		0.946	10		0.931	10		1.091	10	*	gi|383158051|gb|AFG61373.1|	64.2	3e-24	Pinus taeda anonymous locus 2_5255_01 genomic sequence	K03248	3e-32	translation initiation factor 3 subunit G
1094	comp61770_c0_orf1	310	44157	21.5	1	11	11	6	6
1095	comp33230_c0	310	70044	18.6	0	18	17	9	8	1.299	10		1.262	10		1.252	10	*	1.266	10	*	-	-	-	-	-
1096	CL2759.Contig1_All	310	44308	21	1	24	3	8	1	-	1		-	1		-	1		-	1		gi|319997274|gb|ADV91231.1|	76.12	4e-114	mitochondrial cytochrome c peroxidase [Karlodinium veneficum]	K00428	4e-65	cytochrome c peroxidase [EC:1.11.1.5]
1096	CL3743.Contig3_All	310	42054	22.3	1	24	3	8	1
1097	comp27917_c0_orf1	309	24351	39.8	0	9	9	5	5	0.876	8	*	1.003	8		1.249	8	*	1.046	8		-	-	-	-	-
1098	comp61143_c0	309	45669	3.7	0	10	10	1	1	1.358	9		0.908	8		1.84	5	*	1.604	8	*	-	-	-	-	-
1099	comp53347_c1_orf1	309	34167	33.2	0	16	16	7	7	1.046	12		1.101	12		1.037	12		1.037	12		gi|356523878|ref|XP_003530561.1|	63.47	3e-53	PREDICTED: LOW QUALITY PROTEIN: ABC transporter I family member 6, chloroplastic-like [Glycine max]	K09013	4e-78	Fe-S cluster assembly ATP-binding protein
1100	comp30089_c0	309	46163	14.4	0	15	15	4	4	0.772	11	*	0.866	11	*	1.007	11		0.913	11		-	-	-	-	-
1101	comp65962_c0	309	41362	22.4	0	15	12	7	4	1.106	8		1.076	8		1.107	8		1.152	8		-	-	-	-	-
1102	comp58288_c0_orf1	309	42421	25.5	0	17	17	7	7	0.453	10	*	0.444	10	*	0.896	10		0.866	10		gi|414877274|tpg|DAA54405.1|	47.37	3e-27	TPA: hypothetical protein ZEAMMB73_380172 [Zea mays]	K09699	3e-51	2-oxoisovalerate dehydrogenase E2 component (dihydrolipoyl transacylase) [EC:2.3.1.168]
1103	comp33006_c1_orf1	309	50957	17.8	0	13	1	5	1	-	1		-	1		-	1		-	1		-	-	-	-	-
1104	Unigene8054_All	309	20835	29.3	1	7	1	2	1	-			-			-			-			gi|224004780|ref|XP_002296041.1|	86.83	6e-81	F-type H-ATPase beta subunit [Thalassiosira pseudonana CCMP1335]	K02133	9e-73	F-type H+-transporting ATPase subunit beta [EC:3.6.3.14]
1104	comp211485_c0_orf1	309	21091	28.8	1	7	1	2	1
1105	comp61899_c0_orf1	308	39351	20.1	0	17	17	7	7	1.003	9		1.044	10		1.165	10		0.787	9	*	-	-	-	-	-
1106	comp31518_c0_orf1	308	26135	23.3	1	17	5	4	3	0.903	2		0.78	2		0.991	2		1.17	2		gi|323451804|gb|EGB07680.1|	56.56	8e-28	hypothetical protein AURANDRAFT_16370, partial [Aureococcus anophagefferens]	K03773	4e-32	FKBP-type peptidyl-prolyl cis-trans isomerase FklB [EC:5.2.1.8]
1106	Unigene31993_All	308	19618	32.2	1	17	5	4	3
1107	CL13.Contig2_All	308	31783	21.9	0	26	6	4	2	1.586	3		1.329	3		1.101	3		1.205	3		gi|148283610|gb|ABQ57365.1|	76.6	5e-14	ribosomal protein L13A [Lupinus luteus]	K02872	2e-62	large subunit ribosomal protein L13Ae
1108	CL3012.Contig3_All	308	35544	34.8	1	18	18	9	9	2.036	7	*	1.651	7	*	1.722	7	*	2.178	7	*	gi|170674873|gb|ACB30187.1|	61.97	5e-08	mitochondrial alternative oxidase 1c, partial [Hypericum perforatum]	K00540	3e-45	[EC:1.-.-.-]
1108	comp63833_c0_orf1	308	43459	28.5	1	18	18	9	9
1109	comp30264_c1_orf1	307	8445	25.8	1	8	8	1	1	0.776	7	*	0.906	7		1.007	7		1.065	7		gi|323455317|gb|EGB11185.1|	69.64	2e-16	putative inorganic pyrophosphatase [Aureococcus anophagefferens]	K01507	3e-11	inorganic pyrophosphatase [EC:3.6.1.1]
1109	Unigene46267_All	307	7876	29.1	1	8	8	1	1
1110	comp31877_c0_orf1	307	91157	19.7	0	9	9	8	8	0.983	6		0.991	7		0.84	7		0.891	7		gi|218191118|gb|EEC73545.1|	56.9	2e-08	hypothetical protein OsI_07958 [Oryza sativa Indica Group]	K06694	4e-12	26S proteasome non-ATPase regulatory subunit 10
1111	comp71816_c0_orf1	307	37737	13.7	0	8	8	3	3	0.905	7		1.042	7		1.022	7		1.281	6	*	gi|452820166|gb|EME27212.1|	35	1e-10	3S ribosomal protein S1 [Galdieria sulphuraria]	-
1112	CL5292.Contig2_All	307	18881	21.8	0	13	9	3	1	1.006	6		0.974	6		0.925	6		0.915	6		gi|219111073|ref|XP_002177288.1|	44.33	2e-14	predicted protein [Phaeodactylum tricornutum CCAP 1055/1]	-
1113	Unigene21878_All	307	51881	21.5	1	16	13	8	7	0.63	7	*	0.733	7	*	0.812	7		0.718	7		gi|361067807|gb|AEW08215.1|	73.24	2e-22	Pinus taeda anonymous locus 2_3213_01 genomic sequence	K00658	3e-93	2-oxoglutarate dehydrogenase E2 component (dihydrolipoamide succinyltransferase) [EC:2.3.1.61]
1113	comp24678_c0_orf1	307	53137	20.9	1	16	13	8	7
1114	comp72931_c0_orf1	306	39165	29.4	0	14	14	7	7	1.244	12	*	1.144	12	*	0.877	12	*	0.978	12		gi|298713720|emb|CBJ48911.1|	24.59	6e-08	conserved unknown protein [Ectocarpus siliculosus]	-
1115	comp70316_c0_orf1	306	35682	14.9	0	14	14	4	4	1.029	8		1.254	7	*	1.029	8		1.1	7		gi|58613637|gb|AAW79405.1|	28.67	5e-10	unknown protein [Heterocapsa triquetra]	-
1116	comp31447_c0	306	77108	9.6	0	13	13	5	5	0.909	9		1.031	9		1.369	9	*	1.349	9	*	-	-	-	-	-
1117	comp31474_c0	305	39498	23.1	0	16	6	5	4	1.036	3		0.993	3		1.244	3		1.226	3		-	-	-	-	-
1118	comp37987_c0_orf1	305	63239	24.5	0	13	13	8	8	1.475	9	*	1.035	9		0.849	9		1.183	9		gi|428168461|gb|EKX37406.1|	78.46	0	DNA helicase, partial [Guillardia theta CCMP2712]	K04499	0	RuvB-like protein 1 (pontin 52)
1119	Unigene41145_All	305	27227	44	1	17	9	7	4	1.042	7		1.135	7		1.216	7		1.038	7		gi|294460998|gb|ADE76069.1|	59.2	4e-51	unknown [Picea sitchensis]	K07904	2e-50	Ras-related protein Rab-11A
1119	comp50786_c0_orf1	305	30317	38.2	1	17	9	7	4
1120	CL1395.Contig1_All	305	42531	28.5	1	13	10	7	5	1.097	7		1.209	7	*	0.862	7		1.038	7		gi|57335935|emb|CAH25369.1|	62.99	1e-50	putative aspartate-semialdehyde dehydrogenase [Guillardia theta]	K00133	2e-60	aspartate-semialdehyde dehydrogenase [EC:1.2.1.11]
1120	CL1798.Contig10_All	305	42539	28.5	1	13	10	7	5
1121	comp31474_c3	305	33731	27.9	0	12	12	6	6	0.923	8		1.014	8		1.323	8	*	1.009	8		-	-	-	-	-
1122	CL4274.Contig2_All	305	28970	22.3	1	9	9	4	4	1.28	8		1.184	7	*	0.942	8		1.039	7		gi|397575944|gb|EJK49978.1|	35.16	4e-08	hypothetical protein THAOC_31093, partial [Thalassiosira oceanica]	-
1122	comp64759_c0_orf1	305	36882	16.9	1	9	9	4	4
1123	CL2330.Contig1_All	305	17779	9.4	12	14	14	1	1	1.408	13	*	1.083	13	*	1.181	13	*	1.083	13	*	gi|58613513|gb|AAW79343.1|	86.21	1e-22	chloroplast photosystem I protein E [Heterocapsa triquetra]	K02693	4e-16	photosystem I subunit IV
1123	CL3572.Contig1_All	305	17636	9.5	12	14	14	1	1
1123	Unigene55014_All	305	10832	17.9	12	14	14	1	1
1123	comp60673_c0_orf1	305	19427	8.6	12	14	14	1	1
1123	comp32936_c0_orf1	305	11621	17.9	12	14	14	1	1
1123	comp32518_c0_orf1	305	20214	8.1	12	14	14	1	1
1123	Unigene60924_All	305	17310	9.8	12	14	14	1	1
1123	Unigene51071_All	305	17657	9.6	12	14	14	1	1
1123	CL7813.Contig2_All	305	17359	9.7	12	14	14	1	1
1123	CL5521.Contig1_All	305	17637	9.6	12	14	14	1	1
1123	Unigene76669_All	305	16049	10.5	12	14	14	1	1
1123	Unigene46634_All	305	16786	10.2	12	14	14	1	1
1123	CL3996.Contig1_All	305	18228	9.2	12	14	14	1	1
1124	CL1754.Contig7_All	304	23331	31.1	1	8	8	3	3	1.343	7	*	1.291	7	*	1.236	7	*	1.586	7	*	gi|157093097|gb|ABV22203.1|	94.51	1e-86	skp1 family protein [Karlodinium veneficum]	K03094	9e-42	S-phase kinase-associated protein 1
1124	comp63087_c0_orf1	304	26879	26.2	1	8	8	3	3
1125	CL2392.Contig10_All	304	60327	14.1	0	12	2	5	1	-	1		-	1		-	1		-	1		gi|422295392|gb|EKU22691.1|	38.04	3e-09	hypothetical protein NGA_0482200 [Nannochloropsis gaditana CCMP526]	K03885	7e-06	NADH dehydrogenase [EC:1.6.99.3]
1126	comp63340_c0_orf1	304	20390	21.7	0	14	14	3	3	1.622	9	*	1.377	9	*	1.131	9		1.128	9		-	-	-	-	-
1127	CL694.Contig2_All	303	27472	27.4	0	18	5	5	2	1.016	3		1.171	3		1.461	3		1.138	3		gi|297743034|emb|CBI35901.3|	72.92	2e-33	unnamed protein product [Vitis vinifera]	K02940	7e-57	large subunit ribosomal protein L9e
1128	Unigene39381_All	303	73324	19.9	0	17	1	9	1	-			-			-			-			-	-	-	-	-
1129	CL728.Contig2_All	303	9703	31.3	15	15	9	2	1	0.92	9		1.105	9	*	1.087	9		0.934	9		-	-	-	-	-
1129	CL1073.Contig15_All	303	19446	15.3	15	15	9	2	1
1129	CL728.Contig3_All	303	18326	15.3	15	15	9	2	1
1129	CL1073.Contig19_All	303	19455	14.6	15	15	9	2	1
1129	CL1073.Contig1_All	303	19418	15	15	15	9	2	1
1129	Unigene34239_All	303	20200	14.2	15	15	9	2	1
1129	CL1073.Contig16_All	303	19710	14.9	15	15	9	2	1
1129	CL728.Contig6_All	303	19407	14.4	15	15	9	2	1
1129	CL1073.Contig10_All	303	16080	18.3	15	15	9	2	1
1129	CL1073.Contig14_All	303	19423	15.4	15	15	9	2	1
1129	CL1073.Contig18_All	303	18211	15.9	15	15	9	2	1
1129	CL1073.Contig7_All	303	20017	14.1	15	15	9	2	1
1129	Unigene34238_All	303	19184	15.2	15	15	9	2	1
1129	CL1073.Contig8_All	303	18652	15.8	15	15	9	2	1
1129	Unigene69757_All	303	20652	13.8	15	15	9	2	1
1129	CL1073.Contig17_All	303	19943	14.5	15	15	9	2	1
1130	comp57876_c1_orf1	303	22586	21.2	0	16	5	3	2	1.275	5	*	1.477	5	*	1.352	5	*	1.37	5	*	gi|157093375|gb|ABV22342.1|	52.8	2e-34	profilin-like protein [Noctiluca scintillans]	-
1131	comp30427_c1_orf1	303	18263	34.1	1	11	11	3	3	1.134	8		0.97	8		0.909	8		0.836	8		gi|255965710|gb|ACU45151.1|	43.17	2e-21	unknown [Prorocentrum minimum]	-
1131	Unigene70122_All	303	16440	36.7	1	11	11	3	3
1132	comp63230_c0_orf1	302	42800	21.9	0	12	3	7	1	0.856	3	*	0.947	3		0.672	3	*	0.846	3	*	gi|323450635|gb|EGB06515.1|	52.02	3e-85	hypothetical protein AURANDRAFT_29036, partial [Aureococcus anophagefferens]	-
1133	Unigene41147_All	302	29683	17.1	1	13	13	3	3	0.948	9		1.024	9		1.319	9	*	0.864	9		gi|397587574|gb|EJK53961.1|	49.28	1e-11	hypothetical protein THAOC_26501, partial [Thalassiosira oceanica]	-
1133	comp71582_c0_orf1	302	38582	12.8	1	13	13	3	3
1134	comp61224_c0	302	26583	28.3	0	21	21	5	5	0.795	9		1.038	9		1.445	9	*	1.155	9		-	-	-	-	-
1135	comp55232_c0	302	105225	16.9	0	17	5	11	3	1.067	3		1.106	3	*	1.402	3		1.506	3		-	-	-	-	-
1136	Unigene28438_All	302	20688	19.7	0	13	4	2	1	-			-			-			-			gi|302787449|ref|XP_002975494.1|	70.8	2e-50	hypothetical protein SELMODRAFT_103994 [Selaginella moellendorffii]	K02937	2e-51	large subunit ribosomal protein L7e
1137	Unigene48102_All	302	75028	13.7	1	12	12	5	5	0.915	8		0.977	8		1.039	8		1.032	8		gi|296086992|emb|CBI33254.3|	74.42	2e-31	unnamed protein product [Vitis vinifera]	K12829	2e-104	splicing factor 3B subunit 2
1137	comp72601_c0_orf1	302	117428	8.5	1	12	12	5	5
1138	CL3295.Contig1_All	301	33654	23.7	1	15	14	5	4	1.226	10		1.137	10		0.93	10		1.3	10	*	gi|134037054|gb|ABO47867.1|	84.23	7e-91	40S ribosomal protein S8 [Alexandrium fundyense]	K02995	1e-56	small subunit ribosomal protein S8e
1138	CL3295.Contig2_All	301	31941	24.5	1	15	14	5	4
1139	Unigene58972_All	301	13080	20	0	14	1	2	1	-			-			-			-			gi|306430549|emb|CBI83415.1|	63.04	2e-23	light-harvesting protein, partial [Symbiodinium sp. clade C3]	-
1140	CL1285.Contig3_All	301	80942	7.6	0	7	5	3	2	1.077	4		0.884	4	*	1.55	4	*	1.684	4	*	gi|159465547|ref|XP_001690984.1|	29.64	4e-57	predicted protein [Chlamydomonas reinhardtii]	K06816	9e-49	golgi apparatus protein 1
1141	comp64446_c0_orf1	301	25959	17.2	0	17	7	3	2	1.452	5	*	1.893	3	*	1.669	5		1.284	5		-	-	-	-	-
1142	comp57654_c0_orf1	301	41552	15.5	0	11	11	3	3	1.14	10	*	0.916	10		1.345	10		1.102	10	*	gi|255075173|ref|XP_002501261.1|	50.6	9e-15	predicted protein [Micromonas sp. RCC299]	-
1143	comp59226_c0_orf1	301	48675	3.8	0	10	10	1	1	1.63	9		0.917	9		0.608	9	*	0.496	9	*	gi|310877187|gb|ADP36954.1|	69.77	2e-10	hypothetical protein [Asterochloris sp. DA2]	-
1144	comp87052_c0_orf1	301	67502	24.3	0	14	14	10	10	1.147	11		1.041	11		0.768	10	*	1.042	11		gi|110740250|dbj|BAF02023.1|	67.69	3e-19	leucyl aminopeptidase like protein [Arabidopsis thaliana]	K01255	3e-106	leucyl aminopeptidase [EC:3.4.11.1]
1145	CL2179.Contig3_All	301	44663	31.4	0	14	6	8	4	1.118	5		0.951	5		0.893	4		0.636	5	*	gi|21068670|emb|CAD31841.1|	69.41	3e-27	putative adenosine kinase [Cicer arietinum]	K00856	8e-112	adenosine kinase [EC:2.7.1.20]
1146	comp30663_c0_orf1	301	15900	50.9	0	14	14	3	3	0.899	10		0.978	10		1.007	10		0.985	10		gi|157093139|gb|ABV22224.1|	44.93	3e-09	RNA-binding protein [Karlodinium veneficum]	-
1147	comp33628_c0_orf1	301	50695	25.9	0	17	17	8	8	1.125	8		0.981	8		0.924	8		1.046	8		gi|224128716|ref|XP_002320404.1|	53.85	2e-17	glutaredoxin S14 [Populus trichocarpa]	K07390	2e-21	monothiol glutaredoxin
1148	comp74174_c0_orf1	300	25830	17.5	1	23	23	5	5	0.988	17		1.018	17		1.14	17		0.828	17		gi|397602987|gb|EJK58322.1|	50	1e-18	hypothetical protein THAOC_21568 [Thalassiosira oceanica]	-
1148	Unigene74212_All	300	23761	19.4	1	23	23	5	5
1149	comp49241_c0	300	37689	20.5	1	12	12	6	6	1.114	11		1.024	12		1.202	12	*	1.241	12	*	-	-	-	-	-
1149	Unigene57471_All	300	35262	23.2	1	12	12	6	6
1150	comp48561_c2_orf1	300	62521	24.6	0	17	13	9	6	0.723	5	*	0.959	5		0.654	4	*	0.776	5	*	gi|159470391|ref|XP_001693343.1|	53.15	1e-24	ATP-sulfurylase [Chlamydomonas reinhardtii]	K00958	1e-32	sulfate adenylyltransferase [EC:2.7.7.4]
1151	CL2552.Contig3_All	299	46133	23.4	1	10	10	7	7	0.864	7		0.974	7		1.073	7		1.389	7	*	-	-	-	-	-
1151	comp65443_c1	299	34537	32.5	1	10	10	7	7
1152	comp65787_c0_orf1	299	64594	13.4	0	12	12	5	5	1.343	11	*	1.216	11	*	0.844	11		0.885	11		gi|145353314|ref|XP_001420963.1|	61.37	6e-148	predicted protein [Ostreococcus lucimarinus CCE9901]	K00253	3e-33	isovaleryl-CoA dehydrogenase [EC:1.3.8.4]
1153	comp27054_c0_orf1	299	39111	24.3	0	21	21	8	8	0.897	14		0.903	13	*	1.233	14	*	1.34	14		gi|223994565|ref|XP_002286966.1|	43.72	1e-33	predicted protein [Thalassiosira pseudonana CCMP1335]	-
1154	Unigene15718_All	299	21661	22.4	1	6	6	3	3	1.151	6	*	1.024	6		1.176	6	*	1.097	6		-	-	-	-	-
1154	comp81701_c0	299	41319	11.2	1	6	6	3	3
1155	Unigene15503_All	299	18373	12.9	1	10	10	1	1	1.168	9		1.297	9	*	1.179	9		1.696	9	*	gi|428179313|gb|EKX48185.1|	33.33	6e-08	hypothetical protein GUITHDRAFT_151944 [Guillardia theta CCMP2712]	-
1155	comp70367_c0_orf1	299	23866	9.9	1	10	10	1	1
1156	comp33155_c1	298	26216	16.4	0	17	10	3	2	1.269	6		1.079	6		1.178	6	*	1.068	5		-	-	-	-	-
1157	CL233.Contig6_All	297	20391	10.4	1	9	9	1	1	1.301	9	*	0.746	9		0.797	9	*	0.873	9		-	-	-	-	-
1157	comp64209_c2	297	23355	7.1	1	9	9	1	1
1158	comp32099_c0_orf1	297	101341	14.7	0	13	13	9	9	1.231	6		0.898	6		0.804	6	*	1.284	4	*	gi|301088067|ref|XP_002996859.1|	44.64	2e-07	conserved hypothetical protein [Phytophthora infestans T30-4]	K01834	4e-39	2,3-bisphosphoglycerate-dependent phosphoglycerate mutase [EC:5.4.2.1]
1159	comp62448_c0_orf1	296	23473	22.2	0	13	8	3	2	0.925	7		1.025	6		0.913	7		0.97	7		-	-	-	-	-
1160	comp65639_c2_orf1	296	80101	14.2	0	13	5	6	3	0.991	4		0.86	4		0.886	4		0.89	4		gi|58613401|gb|AAW79287.1|	80.17	0	chloroplast acetolactate synthase [Heterocapsa triquetra]	K01652	1e-38	acetolactate synthase I/II/III large subunit [EC:2.2.1.6]
1161	CL4336.Contig3_All	296	44810	25.3	1	15	4	6	2	1.327	2		1.37	2		1.204	2		1.11	2		gi|219122885|ref|XP_002181767.1|	71.38	8e-121	malonyl-CoA:ACP transacylase [Phaeodactylum tricornutum CCAP 1055/1]	K00645	2e-106	[acyl-carrier-protein] S-malonyltransferase [EC:2.3.1.39]
1161	comp58933_c0_orf1	296	55853	19.3	1	15	4	6	2
1162	comp30298_c0_orf1	296	74135	17.9	0	16	16	8	8	0.953	8		0.955	8		0.83	8		1.004	8		gi|224008394|ref|XP_002293156.1|	56.02	2e-143	threonine dehydratase [Thalassiosira pseudonana CCMP1335]	K01754	2e-115	threonine dehydratase [EC:4.3.1.19]
1163	comp63118_c1_orf1	296	40229	23.1	0	23	14	6	3	0.855	9		1.099	9		0.945	8		0.996	9		gi|414878388|tpg|DAA55519.1|	69.57	1e-31	TPA: hypothetical protein ZEAMMB73_916473, partial [Zea mays]	K02937	8e-73	large subunit ribosomal protein L7e
1164	comp56506_c0_orf1	296	36072	8.4	0	6	6	2	2	1.081	6		1.041	6		1.373	6	*	1.388	6	*	gi|306430543|emb|CBI83412.1|	56.88	5e-46	light-harvesting protein, partial [Symbiodinium sp. clade C3]	K08907	2e-10	light-harvesting complex I chlorophyll a/b binding protein 1
1165	comp57406_c0_orf1	295	34680	27.2	0	14	14	7	7	1.182	7		1.022	7		1.181	7	*	1.019	7		gi|302802935|ref|XP_002983221.1|	32.65	6e-14	hypothetical protein SELMODRAFT_422572 [Selaginella moellendorffii]	-
1166	Unigene17787_All	295	40269	22.8	0	17	3	6	2	0.905	2		0.926	2		0.782	2	*	0.808	2	*	gi|428170886|gb|EKX39807.1|	58.93	3e-12	hypothetical protein GUITHDRAFT_96532, partial [Guillardia theta CCMP2712]	K11517	9e-37	(S)-2-hydroxy-acid oxidase [EC:1.1.3.15]
1167	comp23767_c0_orf1	295	45652	20.7	0	9	9	5	5	0.974	7		0.797	7		0.69	7	*	0.937	7		gi|159474566|ref|XP_001695396.1|	54.17	6e-07	RNA-binding protein [Chlamydomonas reinhardtii]	K13207	3e-11	CUG-BP- and ETR3-like factor
1168	CL5561.Contig2_All	294	21452	14.4	2	9	9	2	2	1.406	9	*	1.443	9	*	1.705	9	*	1.602	9	*	-	-	-	-	-
1168	comp46890_c0	294	25027	11.7	2	9	9	2	2
1168	CL7893.Contig1_All	294	21820	14.1	2	9	9	2	2
1169	comp66247_c0_orf1	294	47806	31.9	0	21	7	10	4	0.19	6	*	0.304	6	*	0.387	6	*	0.537	6	*	gi|134140603|gb|ABO61068.1|	100	3e-76	luciferase [Alexandrium tamarense]	-
1170	comp52922_c0_orf1	294	25557	21.2	0	14	10	4	2	0.877	8		0.872	8	*	1.179	8		0.904	8		gi|219111073|ref|XP_002177288.1|	42.27	8e-14	predicted protein [Phaeodactylum tricornutum CCAP 1055/1]	-
1171	Unigene2115_All	293	9880	61	1	11	5	4	1	1.101	5		1.009	5		0.705	4	*	0.734	5		gi|452823530|gb|EME30540.1|	74.03	4e-28	succinyl-CoA synthetase beta subunit [Galdieria sulphuraria]	K01900	2e-28	succinyl-CoA synthetase beta subunit [EC:6.2.1.4 6.2.1.5]
1171	comp34277_c2_orf1	293	8660	68.1	1	11	5	4	1
1172	CL2392.Contig13_All	293	60933	19.3	1	15	7	8	4	0.698	5	*	0.704	5	*	0.699	5	*	0.931	5		gi|428176289|gb|EKX45174.1|	41.67	2e-14	hypothetical protein GUITHDRAFT_108818 [Guillardia theta CCMP2712]	-
1172	CL2392.Contig14_All	293	59623	19.8	1	15	7	8	4
1173	Unigene5068_All	292	50419	21.7	1	15	15	7	7	1.049	10		0.939	10		0.822	10	*	0.83	9	*	gi|384251129|gb|EIE24607.1|	29.13	9e-16	hypothetical protein COCSUDRAFT_14109 [Coccomyxa subellipsoidea C-169]	-
1173	comp88565_c0_orf1	292	68648	15.2	1	15	15	7	7
1174	CL7328.Contig1_All	292	22119	15.8	2	7	7	2	2	0.941	5		1.201	6	*	1.129	6		1.063	5		-	-	-	-	-
1174	CL7476.Contig2_All	292	21732	16.1	2	7	7	2	2
1174	comp59919_c0_orf1	292	18350	20.4	2	7	7	2	2
1175	Unigene6868_All	292	14671	35.8	0	11	6	3	1	0.687	2	*	0.894	2		1.318	2	*	0.907	2		gi|397637973|gb|EJK72880.1|	78.9	1e-38	hypothetical protein THAOC_05545, partial [Thalassiosira oceanica]	K09568	7e-32	FK506-binding protein 1 [EC:5.2.1.8]
1176	CL1685.Contig2_All	292	39933	22.6	1	16	2	6	2	0.615	2		0.826	2		0.8	2	*	0.742	2		gi|58613541|gb|AAW79357.1|	79.68	8e-150	chloroplast transketolase [Heterocapsa triquetra]	K00615	3e-101	transketolase [EC:2.2.1.1]
1176	comp65147_c0_orf1	292	39681	22.7	1	16	2	6	2
1177	comp66111_c0_orf1	291	51860	14.8	0	13	13	4	4	1.235	10	*	1.188	10	*	0.99	10		1.207	10		-	-	-	-	-
1178	comp60886_c0_orf1	291	15645	50	0	20	1	6	1	-	1		-	1		-	1		-	1		-	-	-	-	-
1179	CL986.Contig2_All	291	17718	31.5	1	11	9	3	2	0.847	7	*	1.069	7		1.423	7	*	1.177	7	*	gi|224000433|ref|XP_002289889.1|	68.5	2e-44	predicted protein [Thalassiosira pseudonana CCMP1335]	K03773	3e-39	FKBP-type peptidyl-prolyl cis-trans isomerase FklB [EC:5.2.1.8]
1179	comp62190_c0_orf1	291	36594	15.9	1	11	9	3	2
1180	comp65618_c0	291	82507	11.6	0	11	11	6	6	0.938	8		0.84	8		0.597	7	*	0.664	8	*	-	-	-	-	-
1181	comp31519_c0	290	56572	8.7	0	16	16	4	4	0.852	9		1.014	9		1.094	9		0.898	9		-	-	-	-	-
1182	comp69384_c0_orf1	290	119362	21	0	24	24	15	15	0.986	10		1.059	9		0.675	10	*	0.887	10		gi|255072253|ref|XP_002499801.1|	30.97	7e-09	predicted protein [Micromonas sp. RCC299]	K15047	6e-13	heterogeneous nuclear ribonucleoprotein U-like protein 1
1183	comp18791_c0	290	17304	11.3	0	5	5	1	1	0.877	5		0.988	5		0.902	5		1.22	5		-	-	-	-	-
1184	Unigene40034_All	289	69059	20.9	0	14	14	10	10	0.885	10		0.705	10	*	1.059	10		0.914	9		-	-	-	-	-
1185	Unigene3322_All	289	28699	30.8	0	24	13	6	3	0.766	10	*	0.908	10		1.54	10	*	1.202	10		-	-	-	-	-
1186	comp41298_c1	289	23891	33.5	0	17	17	5	5	0.712	11	*	0.869	11	*	0.962	11		0.892	11		-	-	-	-	-
1187	comp29796_c0_orf1	288	22289	28.2	0	8	8	3	3	0.633	7	*	0.828	6	*	1.122	7	*	0.907	7		gi|219115141|ref|XP_002178366.1|	56.9	4e-12	predicted protein [Phaeodactylum tricornutum CCAP 1055/1]	K02719	4e-08	photosystem II PsbU protein
1188	Unigene44209_All	288	25246	27	1	15	3	6	1	1.189	3	*	1.068	3		0.885	3		1.173	3		-	-	-	-	-
1188	Unigene57162_All	288	25159	27.1	1	15	3	6	1
1189	comp58036_c0	288	57063	9.4	0	8	8	4	4	1.129	7		1.107	7		1.196	7	*	0.949	7		-	-	-	-	-
1190	comp51142_c1_orf1	288	29470	24.3	0	10	2	5	1	1.354	2		1.092	2		1.142	2		1.039	2		gi|219119917|ref|XP_002180709.1|	61.97	3e-08	predicted protein [Phaeodactylum tricornutum CCAP 1055/1]	-
1191	CL585.Contig5_All	288	56887	12.7	1	14	3	5	1	0.832	3		1.156	3	*	0.573	3		1.365	3		gi|323452697|gb|EGB08570.1|	38	7e-57	hypothetical protein AURANDRAFT_63928 [Aureococcus anophagefferens]	-
1191	CL3339.Contig2_All	288	56864	12.7	1	14	3	5	1
1192	CL1153.Contig10_All	288	19162	14.7	2	8	8	1	1	1.132	8		1.352	8	*	1.137	8	*	0.934	7		gi|134037134|gb|ABO47907.1|	30.53	3e-09	unknown [Alexandrium fundyense]	-
1192	CL1153.Contig22_All	288	18771	14.7	2	8	8	1	1
1192	CL1153.Contig4_All	288	18801	14.7	2	8	8	1	1
1193	Unigene14444_All	287	47359	29.2	2	16	16	8	8	1.161	9		1.092	9		1.209	9		1.105	8		gi|904028|gb|AAA70363.1|	48.05	2e-06	nucleosome assembly protein I, partial [Triticum aestivum]	K11279	5e-22	nucleosome assembly protein 1-like 1
1193	comp58940_c4_orf1	287	80158	16.3	2	16	16	8	8
1193	Unigene86408_All	287	46054	30.4	2	16	16	8	8
1194	CL3392.Contig2_All	287	15920	33	1	12	2	3	1	1.108	2		0.996	2		1.167	2		1.141	2		gi|297830548|ref|XP_002883156.1|	41.1	5e-06	ribosomal protein S17 family protein [Arabidopsis lyrata subsp. lyrata]	K02961	2e-07	small subunit ribosomal protein S17
1194	comp49950_c1_orf1	287	17631	28.4	1	12	2	3	1
1195	CL6348.Contig1_All	287	74149	18.9	1	15	15	7	7	1.488	7	*	1.075	8		1.098	8		1.001	8		gi|75755902|gb|ABA27008.1|	52.99	4e-28	TO49-2 [Taraxacum officinale]	K08054	9e-94	calnexin
1195	comp34171_c0_orf1	287	74089	18.8	1	15	15	7	7
1196	comp110973_c0_orf1	286	39448	16.4	0	12	12	4	4	0.756	9	*	0.889	9		0.984	9		0.794	9		gi|255081578|ref|XP_002508011.1|	48.28	6e-36	predicted protein [Micromonas sp. RCC299]	-
1197	comp65026_c0_orf1	286	71304	9	0	11	11	4	4	1.16	8		1.134	9		0.987	9		1.139	9		gi|297818574|ref|XP_002877170.1|	26.98	5e-08	hypothetical protein ARALYDRAFT_323005 [Arabidopsis lyrata subsp. lyrata]	K01074	2e-11	palmitoyl-protein thioesterase [EC:3.1.2.22]
1198	comp63030_c0_orf1	286	35328	14	0	23	3	3	1	1.511	3	*	1.413	3	*	0.991	3		1.086	3		gi|148283610|gb|ABQ57365.1|	74.47	3e-13	ribosomal protein L13A [Lupinus luteus]	K02872	2e-62	large subunit ribosomal protein L13Ae
1199	comp70937_c0_orf1	286	50890	14.9	0	10	9	5	4	0.817	6		0.772	6	*	1.02	6		1.043	6		gi|255074119|ref|XP_002500734.1|	44.59	6e-08	high-mobility protein [Micromonas sp. RCC299]	K09273	3e-09	upstream-binding transcription factor
1200	comp89881_c0	286	28606	17.9	0	15	15	3	3	1.083	6		0.887	6	*	0.802	6	*	0.92	6		-	-	-	-	-
1201	comp50923_c0_orf1	286	54987	24.4	1	14	14	7	7	1.493	9	*	1.336	9	*	1.079	9		1.691	8	*	gi|226509512|ref|NP_001145752.1|	58.06	4e-13	uncharacterized protein LOC100279259 [Zea mays]	K01362	1e-70	[EC:3.4.21.-]
1201	Unigene72713_All	286	45449	29.4	1	14	14	7	7
1202	comp52457_c1_orf1	285	87985	14.7	0	14	14	8	8	0.721	9	*	0.855	9		0.684	9	*	0.843	9		-	-	-	-	-
1203	comp83336_c0_orf1	285	70718	17	0	11	11	7	7	1.096	6		1.407	6	*	0.959	6		1.227	6		-	-	-	-	-
1204	comp79343_c0_orf1	285	46990	21.2	0	14	14	6	6	0.87	7		0.811	7	*	0.892	7		1.04	7		gi|300176122|emb|CBK23433.2|	43.68	3e-15	unnamed protein product [Blastocystis hominis]	K14852	3e-23	regulator of ribosome biosynthesis
1205	comp70618_c0_orf1	283	46134	32.9	0	20	20	8	8	1.129	10		0.966	8		0.812	9	*	1.163	10		gi|298709388|emb|CBJ31321.1|	48.52	5e-37	conserved unknown protein [Ectocarpus siliculosus]	K06966	7e-10
1206	comp59030_c1_orf1	283	24077	32.8	0	19	9	6	3	0.905	6		1.026	6		0.964	6		1.017	6		gi|428168802|gb|EKX37742.1|	53.95	3e-18	ubiquitin-superoxide dismutase fusion protein [Guillardia theta CCMP2712]	K05527	4e-14	BolA protein
1207	comp20326_c0_orf1	283	44315	19.4	0	7	7	4	4	1.258	6		1.117	6		1.298	6	*	1.149	6		gi|375267650|emb|CCD28275.1|	55.81	3e-08	EF-hand-like domain-containing protein, partial [Plasmopara viticola]	-
1208	CL7873.Contig1_All	283	42990	14.8	2	9	4	4	2	1.05	3		1.249	3		0.932	3		0.886	3		gi|319997142|gb|ADV91165.1|	81.79	1e-151	mitochondrial malate dehydrogenase (NAD)-like protein 3 [Karlodinium veneficum]	K00026	9e-90	malate dehydrogenase [EC:1.1.1.37]
1208	Unigene31309_All	283	24920	26.5	2	9	4	4	2
1208	comp47768_c0_orf1	283	44975	14.1	2	9	4	4	2
1209	comp21913_c0_orf1	283	43731	25.2	1	11	11	6	6	0.923	7		1.028	7		0.933	7		1.092	7		gi|255071737|ref|XP_002499543.1|	27.63	6e-13	predicted protein [Micromonas sp. RCC299]	-
1209	Unigene32757_All	283	37697	29.3	1	11	11	6	6
1210	comp61618_c0_orf1	283	109168	10.8	0	15	2	8	2	-	1		-	1		-	1		-	1		gi|326495006|dbj|BAJ85598.1|	51.79	1e-06	predicted protein [Hordeum vulgare subsp. vulgare]	K09503	2e-08	DnaJ homolog subfamily A member 2
1211	Unigene64256_All	282	27072	18.6	0	13	1	3	1	-			-			-			-			gi|58613541|gb|AAW79357.1|	84.28	1e-76	chloroplast transketolase [Heterocapsa triquetra]	K00615	5e-69	transketolase [EC:2.2.1.1]
1212	CL252.Contig2_All	282	28116	15.9	1	15	7	3	2	-	1		-	1		-	1		-	1		-	-	-	-	-
1212	CL4496.Contig1_All	282	27875	16.1	1	15	7	3	2
1213	comp71607_c0	282	29093	23.4	0	21	21	4	4	0.774	10	*	0.843	10	*	0.96	10		1.01	10		-	-	-	-	-
1214	comp31530_c2	282	36455	15.3	0	16	8	4	3	0.971	6		1.043	6		1.251	6	*	1.078	6		-	-	-	-	-
1215	CL6674.Contig3_All	282	36489	18.6	0	9	6	4	2	1.295	4		1.078	4		1.34	4		1.055	4		gi|134037038|gb|ABO47859.1|	96.55	1e-156	cytosolic fructose-1,6-biphosphatase [Alexandrium fundyense]	K03841	9e-60	fructose-1,6-bisphosphatase I [EC:3.1.3.11]
1216	Unigene44688_All	282	8094	26.8	1	10	10	1	1	0.841	7		1.243	7	*	0.804	7		0.78	7	*	gi|112253389|gb|ABI14282.1|	89.29	9e-23	cyclophilin-like protein [Pfiesteria piscicida]	K01802	3e-20	peptidylprolyl isomerase [EC:5.2.1.8]
1216	comp60101_c0_orf1	282	8182	26.3	1	10	10	1	1
1217	CL6744.Contig1_All	282	34092	13.9	2	10	10	3	3	1.326	6	*	1.495	6	*	1.369	6	*	1.672	6	*	gi|219121339|ref|XP_002185895.1|	67.39	5e-10	hypothetical protein containing glutathione peroxidase domain [Phaeodactylum tricornutum CCAP 1055/1]	K09584	6e-07	protein disulfide-isomerase A6 [EC:5.3.4.1]
1217	Unigene50760_All	282	34048	13.9	2	10	10	3	3
1217	CL6744.Contig2_All	282	34082	13.9	2	10	10	3	3
1218	comp108093_c0	281	61156	13.2	0	10	10	5	5	1.245	7		0.962	7		1.55	7	*	1.393	7	*	-	-	-	-	-
1219	comp15936_c0_orf1	281	58336	23.1	0	19	19	9	9	1.018	8		1.183	8		0.871	8		1.091	8		gi|56566430|gb|AAV98401.1|	40.83	2e-21	plastid argininosuccinate lyase [Prototheca wickerhamii]	K01755	4e-47	argininosuccinate lyase [EC:4.3.2.1]
1220	comp87722_c0_orf1	281	38324	26.1	0	14	14	7	7	0.802	8	*	1.03	8		1.066	8		1.163	8		gi|301117162|ref|XP_002906309.1|	41.27	1e-15	glutathione S-transferase, putative [Phytophthora infestans T30-4]	K01830	1e-20	prostaglandin-H2 D-isomerase [EC:5.3.99.2]
1221	CL7387.Contig2_All	281	30710	16.5	0	13	1	3	1	-			-			-			-			gi|58613541|gb|AAW79357.1|	84.28	2e-77	chloroplast transketolase [Heterocapsa triquetra]	K00615	4e-69	transketolase [EC:2.2.1.1]
1222	CL1879.Contig6_All	281	37520	26.5	0	9	2	6	2	1.05	2		1.051	2		1.319	2		1.261	2		gi|325186322|emb|CCA20827.1|	67.45	6e-93	mitochondriatargeted chaperonin putative [Albugo laibachii Nc14]	K04077	5e-94	chaperonin GroEL
1223	comp23995_c0_orf1	281	23689	18.1	1	8	8	2	2	1.591	6	*	1.248	5	*	1.239	6	*	1.577	6	*	gi|302782085|ref|XP_002972816.1|	36.23	2e-07	hypothetical protein SELMODRAFT_148785 [Selaginella moellendorffii]	-
1223	Unigene57081_All	281	16990	26.1	1	8	8	2	2
1224	Unigene43187_All	281	17582	43.6	0	22	8	6	4	1.165	6		1.331	6	*	1.88	6	*	1.808	6	*	gi|255966020|gb|ACU45295.1|	64.29	3e-45	prohibitin [Karlodinium veneficum]	-
1225	Unigene68397_All	280	15961	37.4	1	11	11	4	4	0.867	7		0.909	6	*	1.096	7		0.953	7		gi|224009057|ref|XP_002293487.1|	50.52	1e-14	predicted protein [Thalassiosira pseudonana CCMP1335]	-
1225	comp90767_c0_orf1	280	26958	19.4	1	11	11	4	4
1226	comp65803_c0_orf1	280	84216	11.2	0	10	9	6	5	0.894	7		0.983	6		0.666	7	*	0.795	7		gi|384474334|gb|AFH89817.1|	59.15	2e-34	malonyl-CoA:ACP transacylase, partial [Symbiodinium sp. clade C3]	K00645	1e-52	[acyl-carrier-protein] S-malonyltransferase [EC:2.3.1.39]
1227	comp43955_c0	280	54581	14.2	0	12	12	5	5	0.919	7		1.016	6		0.915	8		1.042	8		-	-	-	-	-
1228	comp28717_c0_orf1	280	65553	15	0	7	7	5	5	0.871	6		0.784	6	*	0.729	6	*	0.962	6		gi|384249443|gb|EIE22925.1|	39.74	1e-07	RNA-binding domain-containing protein [Coccomyxa subellipsoidea C-169]	K13126	2e-08	polyadenylate-binding protein
1229	Unigene23885_All	280	9569	37	1	6	6	2	2	0.794	5		1.12	4		1.529	5	*	1.13	5		gi|112253325|gb|ABI14250.1|	93.83	3e-35	Sm-like protein [Pfiesteria piscicida]	K12627	1e-26	U6 snRNA-associated Sm-like protein LSm8
1229	comp82904_c0_orf1	280	14421	24.2	1	6	6	2	2
1230	CL3300.Contig8_All	280	19131	30.8	1	14	2	4	1	1.029	2		1.347	2		1.24	2		0.853	2		gi|157093577|gb|ABV22443.1|	59.23	9e-39	40S ribosomal protein S19 [Oxyrrhis marina]	K02966	4e-41	small subunit ribosomal protein S19e
1230	Unigene55324_All	280	19865	29.6	1	14	2	4	1
1231	Unigene14029_All	280	40771	7.5	1	9	9	2	2	0.651	9	*	0.925	9		0.772	9		0.703	9	*	gi|58613467|gb|AAW79320.1|	70.61	5e-123	chloroplast oxoglutarate/malate translocator [Heterocapsa triquetra]	K03319	4e-76	divalent anion:Na+ symporter, DASS family
1231	comp74300_c0_orf1	280	75218	4	1	9	9	2	2
1232	comp86888_c0_orf1	279	63325	14.5	0	10	10	5	5	0.931	5		0.797	5	*	1.04	5		0.906	5		gi|299115766|emb|CBN74331.1|	45.45	2e-35	conserved unknown protein [Ectocarpus siliculosus]	-
1233	comp32927_c0_orf1	278	67446	12.2	0	8	8	4	4	1.016	6		0.938	7		0.723	7	*	1.11	7		gi|397633533|gb|EJK71020.1|	52.77	8e-150	hypothetical protein THAOC_07575 [Thalassiosira oceanica]	K01580	3e-70	glutamate decarboxylase [EC:4.1.1.15]
1234	comp71258_c0_orf1	278	28272	23.5	0	13	13	4	4	1.114	11		0.875	11		1.02	11		1.004	11		gi|219119864|ref|XP_002180683.1|	41.58	3e-11	predicted protein [Phaeodactylum tricornutum CCAP 1055/1]	-
1235	CL638.Contig9_All	277	37455	31.7	0	22	4	8	1	1.056	4	*	0.908	4		0.893	4		1.069	4		gi|269129169|gb|ABI14420.2|	75.23	5e-83	40S ribosomal protein S6 [Karlodinium veneficum]	K02991	4e-59	small subunit ribosomal protein S6e
1236	comp52212_c0_orf1	277	85192	16.1	0	13	13	7	7	0.864	10		0.852	9	*	0.534	10	*	0.77	10	*	gi|303271569|ref|XP_003055146.1|	75.69	0	predicted protein [Micromonas pusilla CCMP1545]	K02293	0	15-cis-phytoene desaturase [EC:1.3.5.5]
1237	comp29579_c0_orf1	277	32162	16.2	0	9	9	3	3	1.363	5		0.974	5		0.813	5		1.079	5		-	-	-	-	-
1238	comp59245_c1_orf1	276	115812	11.6	0	11	11	8	8	0.895	8		0.758	8	*	0.896	8		0.93	8		gi|157093267|gb|ABV22288.1|	25.87	5e-13	unknown [Karlodinium veneficum]	-
1239	CL2414.Contig2_All	276	37413	26.9	2	18	18	6	6	0.744	10	*	0.944	9		1.399	10		1.12	10		gi|157093197|gb|ABV22253.1|	53.57	2e-32	protein disulfide-isomerase-like protein EhSep2 precursor [Karlodinium veneficum]	K09584	3e-22	protein disulfide-isomerase A6 [EC:5.3.4.1]
1239	CL2414.Contig3_All	276	39551	24.7	2	18	18	6	6
1239	comp72371_c0_orf1	276	32040	32.2	2	18	18	6	6
1240	comp29288_c0_orf1	276	31712	16.3	1	18	18	4	4	0.741	9	*	0.899	9	*	1.156	9		1.019	9		gi|422295276|gb|EKU22575.1|	63.41	3e-24	hypothetical protein NGA_0469800 [Nannochloropsis gaditana CCMP526]	-
1240	Unigene83577_All	276	21248	25.3	1	18	18	4	4
1241	comp54459_c0	276	73896	12.6	0	12	12	7	7	1.017	10		0.975	10		1.036	8		1.139	10		-	-	-	-	-
1242	comp64387_c1_orf1	274	19305	40.1	0	19	1	5	1	-	1		-	1		-	1		-	1		gi|255965342|gb|ACU44976.1|	70.18	3e-15	acidic ribosomal protein P2 [Pfiesteria piscicida]	K02943	2e-12	large subunit ribosomal protein LP2
1243	comp26025_c0_orf1	274	121420	13.5	0	15	11	10	6	0.981	4		1.051	6		1.004	6		1.127	4	*	gi|428176016|gb|EKX44903.1|	21.62	6e-06	hypothetical protein GUITHDRAFT_71870 [Guillardia theta CCMP2712]	-
1244	comp39097_c0_orf1	274	100966	15.6	0	15	15	10	10	1.107	9		0.972	9		1.165	9		1.289	9	*	gi|255965758|gb|ACU45174.1|	62.62	9e-50	erythrocyte-binding protein MAEBL-like [Prorocentrum minimum]	-
1245	CL233.Contig5_All	274	39302	25.7	0	11	3	5	1	0.658	2		0.863	2		0.745	2		1.047	2		gi|193890963|gb|ACF28635.1|	81.08	6e-134	fructose 1,6 biphosphate aldolase [Amphidinium carterae]	K01623	1e-67	fructose-bisphosphate aldolase, class I [EC:4.1.2.13]
1246	comp70801_c0_orf1	274	36876	18.3	0	13	13	4	4	1.173	7		1.161	7	*	0.885	7		0.982	7		gi|302836892|ref|XP_002950006.1|	73.53	1e-82	hypothetical protein VOLCADRAFT_74437 [Volvox carteri f. nagariensis]	K02737	1e-83	20S proteasome subunit beta 5 [EC:3.4.25.1]
1247	comp90959_c0_orf1	274	74203	17.5	0	15	15	7	7	1.147	9		1.036	9		0.682	9	*	0.963	9		gi|397606839|gb|EJK59460.1|	55.23	1e-79	hypothetical protein THAOC_20317 [Thalassiosira oceanica]	-
1248	comp64263_c0_orf1	274	90313	18.9	1	14	14	10	10	1.128	8		1.111	8		0.902	8		1.49	8		gi|323444971|gb|EGB01833.1|	37.43	2e-22	hypothetical protein AURANDRAFT_69450 [Aureococcus anophagefferens]	-
1248	Unigene76444_All	274	78434	21.8	1	14	14	10	10
1249	comp52107_c0	273	15320	44.3	0	17	11	6	4	0.902	8		0.898	8		1.287	8	*	1.313	8		-	-	-	-	-
1250	Unigene13302_All	273	48791	23.7	1	7	7	5	5	1.116	6		1.069	6		0.746	6	*	0.996	6		gi|255069905|ref|XP_002507034.1|	71.24	3e-90	predicted protein [Micromonas sp. RCC299]	K01623	2e-77	fructose-bisphosphate aldolase, class I [EC:4.1.2.13]
1250	comp74791_c0_orf1	273	55472	20.2	1	7	7	5	5
1251	comp17766_c0	273	69247	13.4	0	14	14	6	6	0.988	10		0.946	10		0.655	10	*	0.955	10		-	-	-	-	-
1252	CL584.Contig2_All	272	15660	33	0	12	2	3	1	1.219	2		1.038	2		1.175	2		1.054	2		gi|297830548|ref|XP_002883156.1|	41.1	3e-06	ribosomal protein S17 family protein [Arabidopsis lyrata subsp. lyrata]	K02961	1e-07	small subunit ribosomal protein S17
1253	comp76706_c0_orf1	272	47568	24.9	0	15	15	8	8	1.058	7		0.917	7		1.158	7		1.182	7		gi|223995229|ref|XP_002287298.1|	65.67	2e-94	predicted protein [Thalassiosira pseudonana CCMP1335]	-
1254	comp80090_c0_orf1	272	97609	15.5	0	12	12	9	9	0.938	9		0.899	9		0.683	9		0.771	9	*	-	-	-	-	-
1255	Unigene10412_All	272	18980	19.6	2	9	9	2	2	1.007	5		1.311	5	*	1.116	5		1.36	5	*	-	-	-	-	-
1255	Unigene36948_All	272	18973	19.6	2	9	9	2	2
1255	comp30776_c0	272	24681	13.6	2	9	9	2	2
1256	CL1344.Contig2_All	272	19241	46.9	1	16	7	6	3	0.693	5	*	0.83	5	*	1.239	5	*	0.87	5	*	gi|449528077|ref|XP_004171033.1|	67.02	3e-29	PREDICTED: RNA-binding protein 8A-like [Cucumis sativus]	K12876	7e-38	RNA-binding protein 8A
1256	comp66803_c0_orf1	272	21821	39.9	1	16	7	6	3
1257	comp29940_c0_orf1	271	22110	36	1	10	10	4	4	1.059	8		1.155	8	*	1.334	8	*	0.986	8		gi|157093379|gb|ABV22344.1|	56.52	1e-46	profilin-like protein [Noctiluca scintillans]	-
1257	Unigene78793_All	271	21837	36.6	1	10	10	4	4
1258	comp27176_c0_orf1	271	31138	23.2	0	10	10	5	5	0.904	9		1.035	9		1.126	9		1.073	9		gi|168050479|ref|XP_001777686.1|	45.28	1e-06	predicted protein [Physcomitrella patens subsp. patens]	K03686	2e-09	molecular chaperone DnaJ
1259	CL539.Contig22_All	271	11597	64	0	11	4	5	1	0.817	3		0.681	4		1.193	4		1.442	3	*	gi|58613603|gb|AAW79388.1|	63.95	2e-26	unknown protein [Heterocapsa triquetra]	-
1260	Unigene49750_All	271	19892	58.9	1	15	15	8	8	0.96	5		0.96	5		0.619	5		0.612	5	*	gi|397636401|gb|EJK72259.1|	41.43	8e-07	hypothetical protein THAOC_06221, partial [Thalassiosira oceanica]	-
1260	comp61999_c0_orf1	271	30851	34.6	1	15	15	8	8
1261	CL281.Contig1_All	271	21753	46.7	0	13	13	5	5	1.152	8		1.013	8		0.971	8		0.867	8	*	gi|255571029|ref|XP_002526465.1|	83.12	2e-33	Protein mago nashi, putative [Ricinus communis]	K12877	3e-72	protein mago nashi
1262	Unigene7156_All	270	38469	29.4	1	15	15	7	7	0.882	8		0.971	9		0.887	9		1.042	9		gi|255077171|ref|XP_002502235.1|	58.75	9e-94	predicted protein [Micromonas sp. RCC299]	K00058	8e-67	D-3-phosphoglycerate dehydrogenase [EC:1.1.1.95]
1262	comp29222_c0_orf1	270	42416	27	1	15	15	7	7
1263	comp77988_c0_orf1	270	18112	8.1	0	10	10	1	1	1.354	8	*	1.001	9		1.211	9	*	1.162	9	*	gi|414864348|tpg|DAA42905.1|	55.1	4e-10	TPA: hypothetical protein ZEAMMB73_379941 [Zea mays]	-
1264	comp73762_c0_orf1	270	47090	24.7	0	12	12	7	7	1.397	9	*	1.332	9	*	1.037	9		1.047	9		gi|298711045|emb|CBJ26440.1|	34.78	1e-27	conserved unknown protein [Ectocarpus siliculosus]	-
1265	CL4154.Contig1_All	269	14124	29.5	0	9	4	2	1	0.966	4		0.879	4	*	1.296	4	*	1.855	4		-	-	-	-	-
1266	comp62239_c0	269	59984	16.6	0	18	18	7	7	0.941	10		1.007	10		1.274	10	*	1.093	10		-	-	-	-	-
1267	Unigene20276_All	269	37313	25.7	2	18	18	7	7	1.183	11	*	1.378	11	*	1.278	11	*	1.37	11	*	gi|134037124|gb|ABO47902.1|	63.43	4e-96	unknown [Alexandrium fundyense]	-
1267	Unigene58189_All	269	36681	25.7	2	18	18	7	7
1267	comp64370_c0_orf1	269	40129	23.7	2	18	18	7	7
1268	CL376.Contig5_All	269	21508	17.6	2	6	6	2	2	1.211	6		1.178	6		1.093	6		1.212	6	*	gi|82658842|gb|ABB88583.1|	63.7	2e-47	copper/zinc superoxide dismutase [Ulva fasciata]	K04565	4e-38	Cu/Zn superoxide dismutase [EC:1.15.1.1]
1268	Unigene63685_All	269	10520	35.7	2	6	6	2	2
1268	CL4180.Contig2_All	269	10748	34.9	2	6	6	2	2
1269	CL7940.Contig1_All	269	32759	16.6	0	9	9	4	4	1.223	8		1.047	8		0.939	8		0.992	8		gi|449471586|ref|XP_004153352.1|	42.86	6e-14	PREDICTED: glyoxysomal fatty acid beta-oxidation multifunctional protein MFP-a-like, partial [Cucumis sativus]	K05607	1e-30	methylglutaconyl-CoA hydratase [EC:4.2.1.18]
1270	comp17215_c0_orf1	269	56742	14.4	1	10	10	5	5	1.131	7	*	1.086	7		1.372	7	*	1.286	7	*	gi|148905920|gb|ABR16121.1|	51.85	3e-39	unknown [Picea sitchensis]	K07407	8e-71	alpha-galactosidase [EC:3.2.1.22]
1270	Unigene21735_All	269	47876	17.6	1	10	10	5	5
1271	Unigene5276_All	269	34673	12.7	1	10	10	3	3	0.996	8		0.947	8		1.35	8	*	1.258	8	*	gi|388512285|gb|AFK44204.1|	65.81	7e-41	unknown [Lotus japonicus]	-
1271	comp31355_c0_orf1	269	47934	8.7	1	10	10	3	3
1272	comp65291_c0_orf1	268	73849	9.8	0	8	1	4	1	-	1		-	1		-	1		-	1		gi|159487140|ref|XP_001701593.1|	73.63	1e-84	serine hydroxymethyltransferase 2 [Chlamydomonas reinhardtii]	K00297	3e-87	methylenetetrahydrofolate reductase (NADPH) [EC:1.5.1.20]
1273	comp83039_c0	268	18372	42.6	0	9	9	4	4	0.956	8		1.009	8		0.75	8	*	0.79	8	*	-	-	-	-	-
1274	comp28601_c0_orf1	268	119184	11.9	0	14	14	9	9	1.147	8		1.018	8		1.112	8		0.972	8		gi|307102338|gb|EFN50639.1|	31.68	9e-10	expressed protein [Chlorella variabilis]	-
1275	comp65484_c2_orf1	268	200274	7.6	0	19	7	9	4	0.914	3		1.113	3		1.484	3	*	1.142	3	*	gi|397590863|gb|EJK55187.1|	38.1	6e-13	hypothetical protein THAOC_25104, partial [Thalassiosira oceanica]	-
1276	CL638.Contig7_All	268	9221	57.4	1	18	7	4	1	1.07	6		0.975	6		0.938	6		1.069	6		gi|255965953|gb|ACU45262.1|	83.87	6e-09	ribosomal protein S6 [Karlodinium veneficum]	K02991	2e-14	small subunit ribosomal protein S6e
1276	comp69662_c0_orf1	268	10247	50	1	18	7	4	1
1277	CL1473.Contig1_All	267	29034	43.4	0	15	14	8	7	1.185	10	*	1.141	10	*	1.156	10		1.203	10		gi|449461367|ref|XP_004148413.1|	43.91	6e-41	PREDICTED: 14-3-3 protein 10-like [Cucumis sativus]	K06630	8e-41	tyrosine 3-monooxygenase/tryptophan 5-monooxygenase activation protein
1278	comp15894_c0_orf1	266	26766	16.3	0	15	15	3	3	1.182	10		1.186	10	*	1.205	10	*	0.973	10		gi|323454622|gb|EGB10492.1|	51.9	6e-15	hypothetical protein AURANDRAFT_23768 [Aureococcus anophagefferens]	K05527	5e-13	BolA protein
1279	Unigene64571_All	266	36411	29.4	0	13	13	7	7	0.939	7		0.913	7		1.08	7		1.023	7		-	-	-	-	-
1280	comp85945_c0	266	48312	14.3	0	8	8	4	4	1.016	7		0.934	7		0.958	7		0.859	7		-	-	-	-	-
1281	comp48139_c0_orf1	266	48688	17.2	0	13	13	6	6	1.326	9	*	1.049	9		0.882	8		1.011	9		gi|319918062|gb|ADV78072.1|	48	2e-07	calcium- and calmodulin-dependent protein kinase, partial [Diphasiastrum digitatum]	K13510	5e-08	lysophosphatidylcholine acyltransferase / lyso-PAF acetyltransferase [EC:2.3.1.23 2.3.1.67]
1282	CL584.Contig3_All	265	11614	55.1	0	12	2	3	1	-	1		-	1		-	1		-	1		-	-	-	-	-
1283	comp66153_c0_orf1	265	57605	22.2	0	17	17	9	9	0.768	6	*	0.905	7		1.218	6	*	1.291	7		gi|460425425|sp|H2E7T9.1|SMTL2_BOTBR	36.13	1e-13	RecName: Full=Sterol methyltransferase-like 2	K00559	2e-15	sterol 24-C-methyltransferase [EC:2.1.1.41]
1284	comp86362_c0_orf1	265	69888	14.8	0	8	8	5	5	1.049	5		0.998	5		1.091	5		1.42	5		gi|242043406|ref|XP_002459574.1|	33.96	8e-06	hypothetical protein SORBIDRAFT_02g006860 [Sorghum bicolor]	K14966	2e-07	host cell factor
1285	CL6283.Contig2_All	265	62487	30.4	0	20	10	11	6	1.242	6		1.056	6		0.707	6	*	0.96	6		gi|255078458|ref|XP_002502809.1|	54.35	1e-19	predicted protein [Micromonas sp. RCC299]	K03035	1e-81	26S proteasome regulatory subunit N5
1286	CL605.Contig1_All	265	20454	53.6	0	23	8	7	1	0.771	8	*	1.017	8		1.014	8		0.86	8	*	gi|254933821|gb|ACT87560.1|	61.74	1e-33	60S ribosomal protein L14 [Amoebophrya sp. ex Karlodinium veneficum]	K02875	4e-30	large subunit ribosomal protein L14e
1287	comp27038_c0_orf1	265	13213	34.4	0	5	5	2	2	1.004	5		1.329	5		1.555	5	*	1.593	5		gi|225448530|ref|XP_002273407.1|	50	3e-06	PREDICTED: ankyrin-3-like [Vitis vinifera]	K06694	1e-08	26S proteasome non-ATPase regulatory subunit 10
1288	CL3308.Contig3_All	265	17754	51.4	2	17	11	6	4	1.072	5		0.898	5	*	1.26	5	*	0.891	5		gi|159462694|ref|XP_001689577.1|	55.77	4e-08	high mobility group protein [Chlamydomonas reinhardtii]	K09272	1e-13	structure-specific recognition protein 1
1288	CL5186.Contig1_All	265	17973	51.4	2	17	11	6	4
1288	CL5186.Contig2_All	265	16926	51.4	2	17	11	6	4
1289	comp81473_c0	265	94961	15.9	0	17	15	10	9	0.993	8		0.956	8		1.314	8	*	1.215	8		-	-	-	-	-
1290	comp57647_c1_orf1	264	16294	23.2	0	11	3	3	1	0.991	3		1.238	3		0.844	3		0.887	3		gi|460391441|ref|XP_004241329.1|	35.23	7e-09	PREDICTED: mRNA-decapping enzyme-like protein-like [Solanum lycopersicum]	K12611	8e-08	mRNA-decapping enzyme 1B [EC:3.-.-.-]
1291	comp55045_c0	264	69567	13.8	0	7	7	5	5	1.124	7		0.949	7		0.782	7	*	0.847	7		-	-	-	-	-
1292	comp73775_c0_orf1	264	27091	29	0	16	16	6	6	0.819	7	*	0.947	7		1.192	7		1.034	7		gi|255074949|ref|XP_002501149.1|	34.26	8e-09	predicted protein [Micromonas sp. RCC299]	-
1293	CL5917.Contig2_All	264	38770	23.3	1	17	16	6	5	0.857	9		1.06	9		0.948	9		0.871	9	*	gi|319997194|gb|ADV91191.1|	59.72	2e-90	mitochondrial ATP synthase F1 gamma subunit [Karlodinium veneficum]	K02136	1e-46	F-type H+-transporting ATPase subunit gamma [EC:3.6.3.14]
1293	comp66895_c0_orf1	264	44149	19.7	1	17	16	6	5
1294	CL7089.Contig2_All	264	88247	5.9	1	8	8	3	3	1.009	6		0.917	6		0.836	6		0.99	6		gi|17017267|gb|AAL33591.1|	39.84	1e-14	methylenetetrahydrofolate dehydrogenase/methylenetetrahydrofolate cylcohydrolase isoform 2 [Zea mays]	-
1294	comp65625_c0_orf1	264	139075	3.7	1	8	8	3	3
1295	CL995.Contig3_All	264	35210	20.9	2	13	5	5	1	0.922	5		1.023	5		0.909	5		0.921	5		gi|58613413|gb|AAW79293.1|	85.33	5e-86	chloroplast adenylate kinase [Heterocapsa triquetra]	K00939	5e-56	adenylate kinase [EC:2.7.4.3]
1295	CL7859.Contig1_All	264	32514	22.9	2	13	5	5	1
1295	Unigene76417_All	264	30711	24.8	2	13	5	5	1
1296	comp31512_c3	263	33746	16.9	0	8	8	3	3	1.164	7		0.92	7		1.488	7	*	1.699	7	*	-	-	-	-	-
1297	Unigene51803_All	263	88200	13	1	12	12	7	7	0.805	9	*	0.866	9	*	0.704	9	*	0.843	9		gi|388503968|gb|AFK40050.1|	69.03	4e-40	unknown [Lotus japonicus]	K13431	8e-104	signal recognition particle receptor subunit alpha
1297	comp82167_c0_orf1	263	93359	12.1	1	12	12	7	7
1298	comp69663_c0_orf1	262	36333	15.1	0	7	7	3	3	1.099	6		1.073	6		0.791	6		0.802	6		gi|298712888|emb|CBJ33404.1|	29.76	1e-07	conserved unknown protein [Ectocarpus siliculosus]	-
1299	comp97141_c0_orf1	262	40207	20.4	0	11	11	5	5	0.908	8		0.965	8		0.645	8		0.69	8		gi|323454663|gb|EGB10533.1|	44.93	9e-25	hypothetical protein AURANDRAFT_7169, partial [Aureococcus anophagefferens]	K00545	4e-26	catechol O-methyltransferase [EC:2.1.1.6]
1300	comp27615_c1	262	36014	23.2	1	11	11	5	5	0.832	9	*	0.946	9		1.14	9	*	1.3	9	*	-	-	-	-	-
1300	Unigene40176_All	262	33630	26.2	1	11	11	5	5
1301	comp61728_c0_orf1	262	35576	34.6	0	18	7	7	2	1.004	3		0.955	3		0.802	3		0.852	3		gi|219121144|ref|XP_002185802.1|	42.31	3e-26	predicted protein [Phaeodactylum tricornutum CCAP 1055/1]	K01061	3e-06	carboxymethylenebutenolidase [EC:3.1.1.45]
1302	comp61985_c0_orf1	262	36115	24.6	0	14	14	6	6	0.723	7	*	0.897	7		0.841	7	*	0.821	6	*	gi|348666125|gb|EGZ05953.1|	52.63	5e-12	hypothetical protein PHYSODRAFT_348578 [Phytophthora sojae]	K11294	9e-15	nucleolin
1303	comp19442_c0	261	68304	17.3	0	7	7	6	6	0.85	6		1.141	6		1.209	6		1.303	6		-	-	-	-	-
1304	comp81741_c0_orf1	261	41375	28.1	0	10	10	7	7	0.997	6		0.844	6		0.833	6		0.915	6		gi|298709388|emb|CBJ31321.1|	55.56	5e-42	conserved unknown protein [Ectocarpus siliculosus]	K06966	1e-07
1305	Unigene29314_All	261	7578	38.3	1	3	3	1	1	0.912	3		0.825	3		1.066	3		1.077	3		gi|303271427|ref|XP_003055075.1|	77.97	5e-20	predicted protein [Micromonas pusilla CCMP1545]	K01802	4e-18	peptidylprolyl isomerase [EC:5.2.1.8]
1305	comp32895_c0_orf1	261	8077	35.4	1	3	3	1	1
1306	comp65344_c8_orf1	261	177119	6.8	0	16	3	8	1	-	1		-	1		-	1		-	1		gi|356556102|ref|XP_003546366.1|	41.28	6e-97	PREDICTED: 97 kDa heat shock protein-like [Glycine max]	K09489	4e-101	heat shock 70kDa protein 4
1307	comp30305_c0_orf1	260	40550	26.5	0	13	13	6	6	1.138	10	*	1.022	10		1.503	10	*	1.342	10	*	gi|224130306|ref|XP_002328577.1|	41.82	6e-31	predicted protein [Populus trichocarpa]	-
1308	CL2318.Contig5_All	260	39335	17.8	1	8	3	3	1	1.048	3		1.679	3		1.068	3		0.933	3		-	-	-	-	-
1308	CL2781.Contig8_All	260	39446	17.7	1	8	3	3	1
1309	comp84505_c0_orf1	260	19918	6.9	0	8	8	1	1	1.451	7	*	1.077	7		1.06	7		1.398	6	*	gi|255089268|ref|XP_002506556.1|	61.63	9e-09	predicted protein [Micromonas sp. RCC299]	-
1310	CL5974.Contig1_All	260	19217	22.3	0	15	1	4	1	-			-			-			-			gi|145352285|ref|XP_001420482.1|	31.78	1e-08	predicted protein [Ostreococcus lucimarinus CCE9901]	K12611	2e-12	mRNA-decapping enzyme 1B [EC:3.-.-.-]
1311	comp66763_c0_orf1	259	14228	34.3	1	14	14	4	4	0.766	10	*	0.828	10	*	1.282	10	*	0.965	10		gi|319997202|gb|ADV91195.1|	74.58	8e-21	mitochondrial ATP synthase F1 epsilon subunit-like protein 2 [Karlodinium veneficum]	K02135	4e-11	F-type H+-transporting ATPase subunit epsilon [EC:3.6.3.14]
1311	Unigene11220_All	259	10719	47.9	1	14	14	4	4
1312	CL2442.Contig4_All	259	14014	37.1	0	8	1	3	1	-	1		-	1		-	1		-	1		gi|159490054|ref|XP_001703004.1|	39.02	2e-06	predicted protein [Chlamydomonas reinhardtii]	-
1313	CL2120.Contig1_All	259	32904	28.8	1	14	14	5	5	1.15	10		1.143	10		1.245	10	*	1.274	10	*	gi|300121328|emb|CBK21708.2|	35.89	2e-15	unnamed protein product [Blastocystis hominis]	K01366	3e-19	cathepsin H [EC:3.4.22.16]
1313	comp50873_c0_orf1	259	72735	12.2	1	14	14	5	5
1314	CL1047.Contig10_All	259	26298	16.3	4	12	12	3	3	1.061	7		1.004	7		0.908	6	*	0.9	7		gi|317134901|gb|ADV03013.1|	91.28	8e-89	ribosomal protein L11 [Karlodinium veneficum]	K02868	8e-72	large subunit ribosomal protein L11e
1314	CL1140.Contig5_All	259	17419	23.3	4	12	12	3	3
1314	CL1140.Contig1_All	259	26312	16.3	4	12	12	3	3
1314	CL1047.Contig12_All	259	21313	19.3	4	12	12	3	3
1314	comp64910_c0_orf1	259	29892	13.9	4	12	12	3	3
1315	CL3064.Contig1_All	258	28880	24.7	0	16	16	5	5	0.782	6		0.884	6		1.188	6		1.109	6		gi|157093197|gb|ABV22253.1|	61.67	1e-57	protein disulfide-isomerase-like protein EhSep2 precursor [Karlodinium veneficum]	K09584	5e-22	protein disulfide-isomerase A6 [EC:5.3.4.1]
1316	comp27040_c0_orf1	258	37830	25.1	0	12	12	5	5	1.022	7		0.974	8		0.996	8		1.157	8		gi|428170496|gb|EKX39420.1|	56.96	4e-66	hypothetical protein GUITHDRAFT_154411 [Guillardia theta CCMP2712]	-
1317	comp62368_c0	258	127185	13.1	0	14	14	10	10	1.025	8		0.876	8		0.961	8		1.12	8		-	-	-	-	-
1318	comp86509_c0_orf1	258	39616	20	0	10	10	5	5	1.211	9		1.108	8	*	1.254	9	*	1.298	9	*	gi|397588141|gb|EJK54159.1|	53.15	2e-28	hypothetical protein THAOC_26275, partial [Thalassiosira oceanica]	-
1319	CL3300.Contig9_All	258	19583	28.1	2	10	2	3	1	0.882	2		1.017	2		1.145	2		0.926	2		gi|157093577|gb|ABV22443.1|	58.46	7e-39	40S ribosomal protein S19 [Oxyrrhis marina]	K02966	2e-41	small subunit ribosomal protein S19e
1319	Unigene83769_All	258	16719	34.9	2	10	2	3	1
1319	Unigene47575_All	258	19403	29.2	2	10	2	3	1
1320	CL1262.Contig1_All	258	32068	20.1	0	8	2	3	2	0.919	2		1.064	2		1.132	2		0.961	2		gi|157093197|gb|ABV22253.1|	62.75	2e-49	protein disulfide-isomerase-like protein EhSep2 precursor [Karlodinium veneficum]	K09584	4e-22	protein disulfide-isomerase A6 [EC:5.3.4.1]
1321	comp78242_c0_orf1	258	58275	15.7	0	16	16	6	6	0.891	9		0.817	10	*	0.881	10		0.854	10		gi|358343756|ref|XP_003635963.1|	68.79	4e-114	O-acetylhomoserine aminocarboxypropyltransferase/cysteine synthase subfamily [Medicago truncatula]	K01740	2e-108	O-acetylhomoserine (thiol)-lyase [EC:2.5.1.49]
1322	CL3016.Contig11_All	258	40063	21.2	0	15	3	5	1	1.092	3		1.086	3		0.494	3		0.611	3		gi|227206242|dbj|BAH57176.1|	76.84	1e-77	AT5G11200 [Arabidopsis thaliana]	K12812	4e-112	ATP-dependent RNA helicase UAP56/SUB2 [EC:3.6.4.13]
1323	CL103.Contig4_All	258	25067	19	0	19	4	3	2	0.962	4		1.01	4		0.742	4		0.941	4		gi|300121262|emb|CBK21642.2|	65.13	4e-71	unnamed protein product [Blastocystis hominis]	K00600	3e-71	glycine hydroxymethyltransferase [EC:2.1.2.1]
1324	comp26354_c0_orf1	257	59371	15.8	0	8	5	4	3	1.113	5		1.199	5		0.647	5		1.256	5		gi|218200637|gb|EEC83064.1|	69.86	4e-23	hypothetical protein OsI_28173 [Oryza sativa Indica Group]	K06942	1e-128
1325	comp49904_c0_orf1	257	38469	17.4	0	17	17	4	4	1.298	5		1.07	5		1.084	5		0.981	5		gi|255592512|ref|XP_002535712.1|	31.6	3e-13	glutathione-s-transferase theta, gst, putative [Ricinus communis]	K00799	1e-06	glutathione S-transferase [EC:2.5.1.18]
1326	comp32760_c0_orf1	257	53283	20	0	21	21	7	7	1.002	7		1.028	9		1.066	9		1.141	9	*	gi|298709773|emb|CBJ31575.1|	27.57	1e-07	putative lactoylglutathione lyase, putative glyoxalase I, putative; FUNCTIONS IN: lactoylglutathione lyase activity, metal ion binding; INVOLVED IN: response to cold, carbohydrate metabolic process; L [Ectocarpus siliculosus]	-
1327	CL3638.Contig6_All	257	79423	17.8	0	20	1	9	1	-			-			-			-			-	-	-	-	-
1328	CL6109.Contig3_All	257	56079	26.6	0	17	5	9	4	-	1		-	1		-	1		-	1		gi|422295038|gb|EKU22337.1|	37.62	7e-09	hypothetical protein NGA_0442600 [Nannochloropsis gaditana CCMP526]	-
1329	CL1966.Contig2_All	257	14701	35.8	0	8	3	3	1	-	1		-	1		-	1		-	1		gi|397637973|gb|EJK72880.1|	79.82	3e-39	hypothetical protein THAOC_05545, partial [Thalassiosira oceanica]	K09568	8e-33	FK506-binding protein 1 [EC:5.2.1.8]
1330	comp46642_c0_orf1	257	34265	5.6	0	5	5	1	1	1.934	5	*	1.468	5	*	1.214	5		1.133	5		gi|299472226|emb|CBN77196.1|	31.01	2e-07	30S ribosomal protein S1 [Ectocarpus siliculosus]	-
1331	comp64877_c0_orf1	257	52649	19.5	0	10	2	6	1	-	1		-	1		-	1		-	1		gi|303285091|ref|XP_003061836.1|	60	5e-10	predicted protein [Micromonas pusilla CCMP1545]	K08245	2e-53	phytepsin [EC:3.4.23.40]
1332	CL3839.Contig7_All	257	11705	30.4	0	15	9	3	2	0.796	8	*	0.991	8		1.196	8		0.973	8		gi|58613407|gb|AAW79290.1|	70.65	4e-30	chloroplast acyl carrier protein [Heterocapsa triquetra]	K03955	1e-07	NADH dehydrogenase (ubiquinone) 1 alpha/beta subcomplex 1 [EC:1.6.5.3 1.6.99.3]
[truncated: 8,560 more rows]
