# Supplementary material for: iTRAQ-Based Quantitative Proteomic Analysis of a Toxigenic Dinoflagellate Alexandrium catenella and Its Non-toxigenic Mutant Exposed to a Cell Cycle Inhibitor Colchicine
Source: Front Microbiol. 2018 Apr 4;9:650. doi: 10.3389/fmicb.2018.00650 (PMC5893714; doi:10.3389/fmicb.2018.00650)
Supplement: Supplementary file 2 [file Table_2.xls]

## Sheet: ACHK-NT Up-regulated
Supplementary table 2-1. Up-regulated proteins in the colchicine-treated ACHK-NT.
Protein	Score	Mass (Da)	Coverage (%)	Unique Spectrum	Unique Peptide	ACHK-NT1 VS Colchicine-treated ACHK-NT1	ACHK-NT2 VS Colchicine-treated ACHK-NT2	Mean ratio	Putative function	KEGG accession
Chaperone
CL1879.Contig5_All	1072	69764	37.5	11	3	1.412	1.215	1.3135	chaperonin GroEL (groEL)	K04077
Unigene1765_All	191	12958	45.7	8	3	1.75	1.483	1.6165	chaperonin GroES (groES)	K04078
CL6655.Contig2_All	316	36682	37.2	17	7	1.719	1.662	1.6905	molecular chaperone GrpE (GRPE)	K03687
comp42764_c0_orf1	214	26089	38.7	8	3	1.324	1.503	1.4135	DnaJ homolog subfamily B member 4 (DNAJB4)	K09510
Unigene29750_All	378	25448	40.2	19	7	1.236	1.249	1.2425	FK506-binding protein 2 (FKBP2)	K09569
ROS scavenging
comp85954_c0	190	50033	11.9	8	4	1.407	1.344	1.3755	glutathione peroxidase (GPx)	K00432
CL4180.Contig5_All	178	21840	15.9	6	2	1.353	1.224	1.2885	Cu/Zn superoxide dismutase (SOD1)	K04565
comp71041_c0_orf1	93	54735	11.3	8	5	1.471	1.588	1.5295	catalase-peroxidase (katG)	K03782
comp63874_c0_orf1	150	26379	22.5	13	4	2.776	2.226	2.501	cytochrome c (CYC)	K08738
comp63317_c2_orf1	86	26265	27.9	4	4	1.677	1.589	1.633	peptide-methionine (R)-S-oxide reductase (msrB)	K07305
CL3012.Contig3_All	308	35544	34.8	18	9	1.722	2.178	1.95	mitochondrial alternative oxidase 1c	K00540
Unigene38987_All	802	32823	58.6	26	10	1.37	1.283	1.3265	phage shock protein A (pspA)	K03969
Carbohydrate metabolism
Unigene13808_All	199	37687	19.9	8	4	1.689	1.464	1.5765	aldose-6-phosphate reductase (NADPH2)	K00085
comp88424_c0_orf1	56	60611	4.3	9	2	1.613	1.289	1.451	fumarate hydratase, class II (fumC)	K01679
comp17215_c0_orf1	269	56742	14.4	10	5	1.372	1.286	1.329	alpha-galactosidase (galA)	K07407
comp33632_c1_orf1	224	42404	14.5	7	3	1.621	2.152	1.8865	aldehyde reductase (AKR1)	K00011
Unigene65453_All	134	69822	4.3	6	2	1.92	1.514	1.717	alpha-amylase	-
Protein metabolism
comp71175_c0_orf1	227	43218	18.1	11	5	1.314	1.455	1.3845	26S proteasome non-ATPase regulatory subunit 10 (PSMD10)	K06694
Unigene18407_All	352	28607	24.9	12	5	2.093	2.143	2.118	cathepsin B (CTSB)	K01363
CL5973.Contig2_All	131	41609	19.6	4	3	1.799	2.162	1.9805	cathepsin L (CTSL)	K01365
Unigene30198_All	245	42087	15.4	9	3	3.563	4.196	3.8795	cathepsin L (CTSL)	K01365
CL2120.Contig1_All	259	32904	28.8	14	5	1.245	1.274	1.2595	cathepsin H (CTSH)	K01366
Unigene31398_All	191	44427	9	7	3	1.473	1.708	1.5905	phytepsin	K08245
Unigene42173_All	331	44723	33.3	9	5	3.306	2.365	2.8355	phytepsin	K08245
comp18741_c0_orf1	163	76890	9.7	7	5	1.275	1.611	1.443	phytepsin	K08245
comp56304_c1_orf1	75	128943	6.1	5	5	1.527	1.855	1.691	Lon-like ATP-dependent protease (PRSS15)	K08675
CL2138.Contig1_All	189	45953	12.1	7	4	2.159	1.923	2.041	legumain (LGMN)	K01369
comp31154_c0_orf1	148	31689	7.3	6	2	1.324	1.436	1.38	small subunit ribosomal protein S13 (RP-S13)	K02952
CL6744.Contig1_All	282	34092	13.9	10	3	1.369	1.672	1.5205	protein disulfide-isomerase A6 (PDIA16)	K09584
comp54985_c0_orf1	124	23474	17.6	5	3	1.22	1.391	1.3055	peptidylprolyl isomerase	K01802
comp67866_c0_orf1	248	33109	20.5	18	5	1.461	1.448	1.4545	peptidyl-prolyl cis-trans isomerase B (cyclophilin B) (PPIB)	K03768
comp76767_c0_orf1	427	63629	20.7	20	9	1.358	1.338	1.348	protein kinase C substrate 80K-H (PRKCSH)	K08288
Unigene23616_All	161	33980	9.2	9	3	1.694	1.413	1.5535	translation initiation factor 2 subunit 2 (EIF2S2)	K03238
comp50264_c0_orf1	314	129211	4.3	7	4	1.399	1.663	1.531	valyl-tRNA synthetase (VARS)	K01873
comp74386_c0_orf1	191	31932	25.4	13	5	1.54	1.808	1.674	cleavage and polyadenylation specificity factor subunit 1 (CPSF1)	K14401
Unigene49933_All	235	33321	10.8	5	2	1.352	1.579	1.4655	syntaxin of plants SYP6 (SYP6)	K08500
comp77597_c0_orf1	142	43009	11.4	5	3	1.381	1.449	1.415	prolyl 4-hydroxylase	K00472
Unigene57127_All	568	27621	38.2	17	6	1.59	1.454	1.522	Ras-related protein Rab-6A (RAB6A)	K07893
Unigene40417_All	63	28724	22.5	3	3	1.632	1.218	1.425	Ras-related protein Rab-8A (RAB8A)	K07901
Unigene22468_All	117	70715	6.9	5	3	1.585	1.951	1.768	vacuolar protein sorting-associated protein 45 (VPS45)	K12479
Signal transduction
comp82621_c0_orf1	232	41365	29.1	17	6	1.273	1.249	1.261	calcium-binding protein (CML)	K13448
comp75415_c0_orf1	102	67660	4.6	4	2	1.628	1.691	1.6595	calmodulin (CALM)	K02183
CL1285.Contig3_All	301	80942	7.6	5	2	1.55	1.684	1.617	golgi apparatus protein 1 (GLG1)	K06816
Photosynthesis
CL3062.Contig1_All	602	22398	37.9	3	2	3.405	2.467	2.936	light-harvesting complex I chlorophyll a/b binding protein 1 (LHCA1)	K08907
Unigene40572_All	550	33261	30.7	6	2	1.226	1.309	1.2675	light-harvesting complex I chlorophyll a/b binding protein 1 (LHCA1)	K08907
comp63544_c1_orf1	1535	42300	37	70	10	1.282	1.249	1.2655	light-harvesting complex I chlorophyll a/b binding protein 1 (LHCA1)	K08907
comp56506_c0_orf1	296	36072	8.4	6	2	1.373	1.388	1.3805	light-harvesting complex I chlorophyll a/b binding protein 1 (LHCA1)	K08907
Unigene2004_All	1319	12548	39.2	35	2	1.499	1.391	1.445	light-harvesting complex I chlorophyll a/b binding protein 1 (LHCA1)	K08907
comp65672_c0_orf1	1374	31807	21.3	16	3	1.643	1.296	1.4695	light-harvesting complex II chlorophyll a/b binding protein 3 (LHCB3)	K08914
CL6451.Contig2_All	170	31564	20.2	4	2	1.553	1.691	1.622	chloroplast light harvesting complex protein	-
Cell cycle
CL1754.Contig7_All	304	23331	31.1	8	3	1.236	1.586	1.411	S-phase kinase-associated protein 1 (SKP1)	K03094
Others
comp63817_c0_orf1	523	46593	21.5	26	8	1.624	1.831	1.7275	carbonic anhydrase (cah)	K01674
comp52542_c0_orf1	156	66929	5	5	2	2.952	2.275	2.6135	pathogen-inducible salicylic acid glucosyltransferase (SGT1)	K13691
comp84174_c0_orf1	350	39237	34.3	17	10	1.795	2.087	1.941	band 7 family protein isoform 2	-
CL1090.Contig2_All	371	31455	36.7	4	2	1.837	2.044	1.9405	xanthoxin dehydrogenase (ABA2)	K09841
comp61827_c0_orf1	819	41364	35.4	12	4	1.62	1.292	1.456	prohibitin	-
Unigene43187_All	281	17582	43.6	8	4	1.88	1.808	1.844	prohibitin	-
comp19028_c0_orf1	625	69643	27.7	22	12	1.408	1.2	1.304	ATPase family AAA domain-containing protein 3A/B (ATAD3A_B)	K17681
comp69493_c0_orf1	119	16472	22.2	4	2	1.917	1.856	1.8865	dynein light chain roadblock-type (DYNLRB)	K10419
comp57876_c1_orf1	303	22586	21.2	5	2	1.352	1.37	1.361	profilin-like protein	-
CL4761.Contig1_All	544	30782	38.9	12	4	2.977	3.112	3.0445	prostaglandin-H2 D-isomerase / glutathione transferase (HPGDS)	K04097
CL4761.Contig2_All	1111	30836	42.1	27	5	2.194	2.267	2.2305	prostaglandin-H2 D-isomerase / glutathione transferase (HPGDS)	K04097
CL833.Contig1_All	1510	62105	45.3	45	16	1.213	1.322	1.2675	V-type H+-transporting ATPase subunit B (ATPeV1B)	K02147
CL4569.Contig1_All	223	49573	21.5	10	6	1.611	1.902	1.7565	signal peptide peptidase-like 2B (SPPL2B)	K09597
comp32352_c0_orf1	422	106153	19.8	25	13	1.41	1.394	1.402	AFG3 family protein (AFG3)	K08956
comp22645_c0_orf1	131	56628	10.1	5	3	1.356	1.969	1.6625	solute carrier family 35 (UDP-sugar transporter), member A1/2/3 (SLC35A1_2_3)	K15272
CL5138.Contig3_All	1001	52805	44.8	11	4	1.329	1.39	1.3595	sulfate adenylyltransferase (sat)	K00958
comp66042_c0_orf1	93	88635	7	7	4	1.516	1.894	1.705	arylsulfatase	-
Unknown function protein
comp97209_c0_orf1	256	42915	21.6	13	5	1.772	1.792	1.782	unknown function	-
comp23995_c0_orf1	281	23689	18.1	8	2	1.239	1.577	1.408	unknown function	-
Unigene53455_All	136	18224	24.6	10	3	1.451	1.867	1.659	unknown function	-
comp31579_c0_orf1	134	65724	7.4	6	3	3.131	2.852	2.9915	unknown function	-
comp46141_c0_orf1	183	48880	13	6	4	1.553	1.613	1.583	unknown function	-
comp67983_c0_orf1	972	22933	50.5	32	5	1.213	1.268	1.2405	unknown function	-
comp29368_c0_orf1	142	44793	17.3	11	7	1.236	1.773	1.5045	unknown function	-
comp99916_c0_orf1	210	38591	25.1	14	6	1.271	1.347	1.309	unknown function	-
CL2553.Contig2_All	228	35650	24	9	3	1.256	1.317	1.2865	unknown function	-
Unigene20276_All	269	37313	25.7	18	7	1.278	1.37	1.324	unknown function	-
Unigene49655_All	733	24304	52.5	22	9	5.173	4.808	4.9905	unknown function	-
comp32264_c0_orf1	180	41945	27.1	13	8	1.537	1.563	1.55	unknown function	-
comp65883_c0_orf1	209	55784	14.9	10	5	3.272	2.61	2.941	unknown function	-
comp63618_c0_orf1	246	40922	26.8	17	8	1.209	1.499	1.354	unknown function	-
comp87429_c0_orf1	168	31718	16.7	8	3	1.242	1.526	1.384	unknown function	-
Unigene5702_All	336	43967	25.5	22	7	1.542	1.376	1.459	unknown function	-
comp88192_c0_orf1	101	31989	16.2	3	3	1.435	1.67	1.5525	unknown function	-
comp30640_c0_orf1	192	22661	16	9	2	1.223	1.278	1.2505	unknown function	-
comp59877_c0_orf1	1023	102916	26.4	28	14	1.285	1.24	1.2625	unknown function	-
comp70804_c0_orf1	141	23944	34.8	11	4	1.494	1.722	1.608	unknown function	-
comp86509_c0_orf1	258	39616	20	10	5	1.254	1.298	1.276	unknown function	-
comp30305_c0_orf1	260	40550	26.5	13	6	1.503	1.342	1.4225	unknown function	-
Unigene5276_All	269	34673	12.7	10	3	1.35	1.258	1.304	unknown function	-
comp64608_c0_orf1	973	26500	37.3	16	3	1.253	1.249	1.251	unknown function	-
CL5397.Contig1_All	364	39433	23.4	16	6	1.646	1.616	1.631	unknown function	-
comp28695_c0_orf1	127	38913	14.3	3	3	1.456	1.563	1.5095	unknown function	-
comp31447_c0	306	77108	9.6	13	5	1.369	1.349	1.359	unknown function	-
CL4976.Contig1_All	456	17088	32.8	23	5	1.314	1.406	1.36	unknown function	-
comp77430_c0_orf1	587	38461	39.9	26	9	2.048	1.925	1.9865	unknown function	-
Unigene5254_All	173	51711	10.5	9	4	1.738	1.344	1.541	unknown function	-
Unigene14875_All	163	27598	16	6	2	1.495	1.295	1.395	unknown function	-
comp49542_c4	139	48082	21.8	10	7	1.591	1.506	1.5485	unknown function	-
comp61449_c0	337	96865	10.6	11	6	1.558	1.233	1.3955	unknown function	-
comp44952_c0	116	52973	23.1	11	7	1.416	2.114	1.765	unknown function	-
comp54484_c0	160	89256	3.2	5	2	1.313	1.481	1.397	unknown function	-
comp65436_c2	313	33705	23.4	16	5	1.363	1.31	1.3365	unknown function	-
comp59139_c0_orf1	243	111617	7.2	8	4	2.086	1.667	1.8765	unknown function	-
comp33107_c1	318	27312	43.5	14	6	1.445	1.292	1.3685	unknown function	-
Unigene20973_All	187	12524	29	4	2	1.435	1.354	1.3945	unknown function	-
comp33230_c0	310	70044	18.6	17	8	1.252	1.266	1.259	unknown function	-
comp49241_c0	300	37689	20.5	12	6	1.202	1.241	1.2215	unknown function	-
Unigene45_All	177	54301	10.7	6	4	1.979	1.532	1.7555	unknown function	-
comp28719_c0	337	41816	21.1	13	4	1.334	1.331	1.3325	unknown function	-
comp62631_c0	975	108921	18.3	10	3	1.408	1.353	1.3805	unknown function	-
comp50341_c0	83	31057	8.5	5	2	1.347	1.804	1.5755	unknown function	-
comp24258_c0	229	92364	16.1	13	10	1.464	1.339	1.4015	unknown function	-
comp72294_c0_orf1	531	26579	47.4	16	5	1.408	1.24	1.324	unknown function	-
CL284.Contig6_All	161	29762	19	12	4	1.322	1.361	1.3415	unknown function	-
comp32545_c0	118	54237	13.8	8	5	1.317	1.314	1.3155	unknown function	-
comp79857_c0	252	47103	10.5	7	3	1.497	1.384	1.4405	unknown function	-
CL2563.Contig1_All	109	29130	16	2	2	1.566	1.799	1.6825	unknown function	-
Unigene28398_All	218	18627	35.4	7	3	1.39	1.482	1.436	unknown function	-
CL969.Contig2_All	460	51112	25.2	15	7	1.545	1.532	1.5385	unknown function	-
comp52114_c0	379	42165	23.9	21	7	1.209	1.538	1.3735	unknown function	-
Unigene13513_All	174	22105	38.1	10	5	1.314	1.336	1.325	unknown function	-
CL1032.Contig3_All	555	65568	17.5	20	7	1.251	1.296	1.2735	unknown function	-
CL5360.Contig2_All	438	16118	45.7	17	4	1.228	1.448	1.338	unknown function	-
CL1102.Contig2_All	509	11473	47.6	21	3	1.317	1.209	1.263	unknown function	-
comp50183_c1	171	22644	22.5	7	4	1.725	1.531	1.628	unknown function	-
comp76985_c0	112	32715	7.3	7	2	2.094	1.994	2.044	unknown function	-
comp40623_c0	219	34373	29.1	9	6	1.259	1.371	1.315	unknown function	-
Unigene71276_All	2061	68994	48.3	10	3	1.404	1.308	1.356	unknown function	-
comp63458_c0_orf1	676	35498	26.6	37	6	1.34	1.233	1.2865	unknown function	-
CL1098.Contig3_All	425	17002	44.9	11	2	1.436	1.422	1.429	unknown function	-
comp63383_c0	160	59543	13	7	5	2.884	2.834	2.859	unknown function	-
comp49620_c2	193	41449	28.9	16	8	1.61	1.397	1.5035	unknown function	-
comp61449_c1	630	98597	20.3	33	14	1.348	1.353	1.3505	unknown function	-
CL5561.Contig2_All	294	21452	14.4	9	2	1.705	1.602	1.6535	unknown function	-
comp31512_c3	263	33746	16.9	8	3	1.488	1.699	1.5935	unknown function	-
Unigene28470_All	572	30942	45.7	17	9	1.256	1.225	1.2405	unknown function	-
comp108093_c0	281	61156	13.2	10	5	1.55	1.393	1.4715	unknown function	-
comp76312_c0	396	33581	17.3	19	3	1.331	1.24	1.2855	unknown function	-
comp65884_c0	2210	109838	34.6	11	3	1.747	1.329	1.538	unknown function	-
Unigene6532_All	376	36213	37.2	26	7	1.454	1.451	1.4525	unknown function	-
comp78094_c0	362	99907	14.5	23	10	1.203	1.567	1.385	unknown function	-
comp34163_c0	153	35926	23.4	7	6	1.292	1.531	1.4115	unknown function	-
CL384.Contig1_All	554	43553	26.8	24	6	3.098	3.712	3.405	unknown function	-
CL5960.Contig2_All	172	9494	66.7	5	2	1.508	1.233	1.3705	unknown function	-
comp124514_c0	78	36399	12.1	4	3	1.231	1.209	1.22	unknown function	-
comp62390_c0	630	94005	22.2	32	15	1.251	1.431	1.341	unknown function	-

## Sheet: ACHK-NT Down-regulated
Supplementary table 2-2. Down-regulated proteins in the colchicine-treated ACHK-NT.
Protein	Score	Mass (Da)	Coverage (%)	Unique Spectrum	Unique Peptide	ACHK-NT1 VS Colchicine-treated ACHK-NT1	ACHK-NT2 VS Colchicine-treated ACHK-NT2	Mean ratio	Putative function	KEGG accession
Pigment biosynthesis
Unigene21263_All	451	39788	28	13	6	0.72	0.718	0.719	hydroxymethylbilane synthase (hemC)	K01749
CL2758.Contig2_All	526	45157	32.4	10	5	0.698	0.624	0.661	magnesium chelatase subunit I (chlI)	K03405
CL3076.Contig5_All	1055	60305	24.1	11	4	0.636	0.671	0.6535	geranylgeranyl reductase (chlP)	K10960
Unigene21876_All	129	37560	24.7	9	5	0.784	0.801	0.7925	chlorophyll(ide) b reductase (NOL)	K13606
comp23932_c0_orf1	611	67690	22.8	28	11	0.562	0.803	0.6825	1-deoxy-D-xylulose-5-phosphate reductoisomerase (dxr)	K00099
comp52212_c0_orf1	277	85192	16.1	13	7	0.534	0.77	0.652	15-cis-phytoene desaturase (PDS)	K02293
Protein translation
CL7523.Contig6_All	49	29880	7.7	2	2	0.553	0.729	0.641	elongation factor 1-gamma (EEF1G)	K03233
comp71591_c0_orf1	235	47892	21.2	10	6	0.586	0.648	0.617	translation initiation factor 3 subunit I (EIF3I)	K03246
comp65985_c0_orf1	1042	58601	43	35	12	0.665	0.665	0.665	elongation factor Ts (tsf)	K02357
comp57837_c1_orf1	118	72681	3.3	8	2	0.71	0.715	0.7125	elongation factor 1-gamma (EEF1G)	K03233
Unigene13053_All	645	54796	26.6	21	8	0.785	0.791	0.788	translation initiation factor 3 subunit M (EIF3M)	K15030
CL2882.Contig1_All	224	27721	28	4	2	0.781	0.736	0.7585	small subunit ribosomal protein S9e (RP-S9e)	K02997
CL2986.Contig3_All	343	42274	20.2	16	5	0.71	0.609	0.6595	small subunit ribosomal protein S2e (RP-S2e)	K02981
comp85787_c0_orf1	330	103933	15.8	16	9	0.737	0.738	0.7375	prolyl-tRNA synthetase (PARS)	K01881
Unigene32941_All	143	52638	14.4	9	5	0.58	0.66	0.62	seryl-tRNA synthetase (SARS)	K01875
comp33102_c0_orf1	417	65958	18.1	21	8	0.62	0.7	0.66	phenylalanyl-tRNA synthetase alpha chain (FARSA)	K01889
CL200.Contig11_All	199	43040	7.9	6	2	0.633	0.688	0.6605	protein phosphatase 1, catalytic subunit (PPP1C)	K06269
CL7878.Contig1_All	1874	86420	34.2	69	17	0.725	0.726	0.7255	heat shock 70kDa protein 1/8 (HSPA1_8)	K03283
CL5808.Contig1_All	1726	107756	39.8	107	30	0.72	0.718	0.719	molecular chaperone HtpG (htpG)	K04079
CL3110.Contig2_All	569	22806	22	25	3	0.808	0.814	0.811	peptidylprolyl isomerase	K01802
CL5482.Contig2_All	969	20470	33.7	5	2	0.734	0.512	0.623	peptidylprolyl isomerase	K01802
Nucleotide metabolism
comp69818_c0_orf1	331	87035	20	25	12	0.57	0.569	0.5695	heterogeneous nuclear ribonucleoprotein U-like protein 1 (HNRNPUL1)	K15047
comp45698_c0_orf1	373	205151	15.4	22	17	0.551	0.656	0.6035	structure-specific recognition protein 1 (SSRP1)	K09272
comp67801_c0_orf1	438	69930	23.8	19	8	0.746	0.784	0.765	replication factor A1 (RFA1)	K07466
comp67728_c0_orf1	332	44916	23.3	15	6	0.684	0.748	0.716	UMP-CMP kinase (CMPK1)	K13800
Carbohydrate metabolism
CL1276.Contig2_All	841	58284	42.2	15	3	0.392	0.551	0.4715	phosphoglycerate kinase (PGK)	K00927
CL2215.Contig3_All	335	45668	23.4	13	4	0.581	0.646	0.6135	malate dehydrogenase (MDH2)	K00026
CL370.Contig10_All	178	26632	18.2	8	3	0.415	0.612	0.5135	pyruvate kinase (PK)	K00873
comp66024_c0_orf1	795	85449	25.2	14	2	0.682	0.761	0.7215	phosphoenolpyruvate carboxykinase (ATP) (pckA)	K01610
comp66205_c0_orf1	1027	118755	20.8	47	15	0.542	0.627	0.5845	pyruvate, water dikinase (pps)	K01007
comp83309_c0_orf1	758	60826	31.4	32	12	0.656	0.735	0.6955	glycerol-3-phosphate dehydrogenase (NAD+) (GPD1)	K00006
comp77593_c0_orf1	405	48120	21.2	22	7	0.709	0.722	0.7155	D-3-phosphoglycerate dehydrogenase (serA)	K00058
comp63281_c0_orf1	4679	116399	32.5	54	12	0.501	0.557	0.529	glyceraldehyde 3-phosphate dehydrogenase (GAPDH)	K00134
CL2442.Contig3_All	2161	63987	59.2	48	14	0.621	0.618	0.6195	mandelonitrile lyase	K08248
CL3106.Contig4_All	859	9296	66.2	15	2	0.486	0.48	0.483	mandelonitrile lyase	K08248
Unigene31344_All	566	57100	21.8	11	4	0.779	0.764	0.7715	citrate synthase (CS)	K01647
comp66210_c0_orf1	824	68208	28.8	7	4	0.451	0.412	0.4315	(S)-2-hydroxy-acid oxidase (HAO)	K11517
comp65578_c1_orf1	672	45344	19	13	3	0.605	0.825	0.715	enolase (ENO)	K01689
Unigene17787_All	295	40269	22.8	3	2	0.782	0.808	0.795	(S)-2-hydroxy-acid oxidase (HAO)	K11517
comp63607_c0_orf1	314	49183	24.4	19	8	0.794	0.596	0.695	glucose-6-phosphate 1-epimerase	K01792
comp67562_c0_orf1	999	57730	43.5	36	12	0.777	0.702	0.7395	succinyl-CoA synthetase beta subunit (LSC2)	K01900
Unigene62352_All	614	18110	66.2	22	5	0.784	0.758	0.771	succinyl-CoA synthetase beta subunit (LSC2)	K01900
comp64784_c3_orf1	1285	95289	27.1	16	6	0.568	0.681	0.6245	succinate dehydrogenase (ubiquinone) flavoprotein subunit (SDHA)	K00234
comp66202_c2_orf1	1539	69352	33.2	9	2	0.719	0.634	0.6765	isocitrate lyase (aceA)	K01637
Unigene6625_All	456	16550	37	23	4	0.825	0.793	0.809	enolase (ENO)	K01689
Unigene33126_All	145	11357	47.1	6	2	0.415	0.501	0.458	monomeric NADP(+)-dependent isocitrate dehydrogenase	-
Amino acids metabolism
Unigene14488_All	580	65683	28.3	44	13	0.586	0.668	0.627	ketol-acid reductoisomerase (ilvC)	K00053
Unigene80995_All	58	47273	4.9	5	2	0.318	0.502	0.41	3-phosphoshikimate 1-carboxyvinyltransferase (aroA)	K00800
comp63021_c0_orf1	604	55914	19.6	26	8	0.607	0.778	0.6925	argininosuccinate synthase (argG)	K01940
CL55.Contig1_All	256	57453	25.5	8	5	0.424	0.649	0.5365	3-deoxy-7-phosphoheptulonate synthase (aroF)	K01626
comp29539_c0_orf1	340	52127	17.7	16	6	0.587	0.693	0.64	ornithine carbamoyltransferase (OTC)	K00611
CL8028.Contig3_All	961	50621	28.5	9	3	0.548	0.472	0.51	phosphoserine aminotransferase (serC)	K00831
Photosynthesis
comp25452_c0_orf1	407	62064	13.9	26	8	0.744	0.712	0.728	photosystem II CP47 chlorophyll apoprotein (psbB)	K02704
comp64290_c0	203	64227	10	12	4	0.499	0.668	0.5835	ferredoxin-NADP+ reductase (petH)	K02641
Nitrogen metabolism
comp66220_c0_orf1	150	181256	3.6	7	4	0.596	0.753	0.6745	nitrate reductase (NADH) (nasB)	K00360
CL898.Contig4_All	444	87170	17.5	23	11	0.699	0.718	0.7085	glutamine synthetase (glnA)	K01915
Bioluminescence
comp66247_c0_orf1	294	47806	31.9	7	4	0.387	0.537	0.462	luciferase	-
comp64499_c0_orf1	3298	85423	48.5	15	4	0.485	0.598	0.5415	luciferin binding protein	-
Cell cycle
CL2841.Contig4_All	164	36667	17.8	7	3	0.539	0.465	0.502	proliferating cell nuclear antigen (PCNA)	K04802
Others
comp33803_c0_orf1	228	117025	11.8	14	9	0.705	0.788	0.7465	carbonic anhydrase (cah)	K01674
comp25065_c0_orf1	526	53827	12.4	20	5	0.772	0.806	0.789	chloroplast ribosomal protein S1 precursor	-
comp55318_c0_orf1	224	76516	10.8	10	4	0.697	0.792	0.7445	[acyl-carrier-protein] S-malonyltransferase (fabD)	K00645
Unigene48713_All	70	32106	15.4	6	3	0.77	0.817	0.7935	COP9 signalosome complex subunit 7 (COPS7)	K12180
comp65706_c0_orf1	1490	61580	32.6	71	14	0.75	0.769	0.7595	F-type H+-transporting ATPase subunit gamma (ATPF1G)	K02115
comp27938_c0_orf1	336	79607	19.1	16	10	0.667	0.795	0.731	peptidyl-prolyl isomerase G (cyclophilin G) (PPIG)	K09566
comp59086_c0_orf1	443	67080	17.6	23	5	0.658	0.791	0.7245	mitogen-activated protein kinase kinase kinase 1, plant (MEKK1P)	K13414
comp48792_c0_orf1	583	72091	28.2	25	10	0.648	0.738	0.693	NADPH-ferrihemoprotein reductase (POR)	K00327
comp25165_c0_orf1	245	30251	14.3	6	2	0.578	0.709	0.6435	cold shock protein	-
Unigene31287_All	181	67024	17.9	12	8	0.587	0.632	0.6095	coatomer subunit delta	-
Unigene47158_All	124	63275	17.7	8	7	0.627	0.802	0.7145	calcium-dependent protein kinase (CPK)	K13412
comp48561_c2_orf1	300	62521	24.6	13	6	0.654	0.776	0.715	sulfate adenylyltransferase (sat)	K00958
Unigene82426_All	191	38582	10.3	5	2	0.701	0.815	0.758	4-nitrophenyl phosphatase	K01101
comp23156_c0_orf1	401	59705	13.7	16	5	0.6	0.768	0.684	cAMP-dependent protein kinase regulator (PRKAR)	K04739
comp23924_c0_orf1	347	78780	18.1	20	9	0.706	0.711	0.7085	T-complex protein 1 subunit gamma (CCT3)	K09495
CL3431.Contig1_All	867	57360	28.9	38	8	0.727	0.783	0.755	tubulin alpha (TUBA)	K07374
Unknown function protein
comp32877_c0_orf1	1405	127766	30.5	47	22	0.67	0.726	0.698	unknown function	-
comp56979_c0_orf1	317	116124	18	16	12	0.728	0.814	0.771	unknown function	-
CL3339.Contig1_All	323	57109	13.4	6	2	0.738	0.772	0.755	unknown function	-
comp25364_c0_orf1	69	104207	2.5	3	2	0.705	0.76	0.7325	unknown function	-
comp64462_c0_orf1	1190	100956	33.6	42	14	0.698	0.768	0.733	unknown function	-
Unigene64422_All	210	37487	12	6	3	0.699	0.619	0.659	unknown function	-
comp67726_c0_orf1	381	112435	21.4	21	14	0.609	0.777	0.693	unknown function	-
comp63141_c0_orf1	524	77022	21.4	18	6	0.72	0.695	0.7075	unknown function	-
comp70531_c0_orf1	183	60528	16.4	13	7	0.73	0.701	0.7155	unknown function	-
comp63679_c0_orf1	615	55354	28	29	8	0.672	0.656	0.664	unknown function	-
comp24775_c1_orf1	177	110673	8	7	5	0.527	0.75	0.6385	unknown function	-
comp62144_c0_orf1	349	112350	19.8	18	12	0.697	0.812	0.7545	unknown function	-
comp65255_c0_orf1	1700	85977	31.2	63	17	0.822	0.73	0.776	unknown function	-
Unigene5068_All	292	50419	21.7	15	7	0.822	0.83	0.826	unknown function	-
comp70162_c0_orf1	349	83044	15.4	14	5	0.63	0.762	0.696	unknown function	-
comp63236_c0_orf1	521	76225	26.8	25	12	0.695	0.806	0.7505	unknown function	-
CL2767.Contig2_All	238	49763	34	17	9	0.7	0.728	0.714	unknown function	-
comp24244_c0	384	75043	5.9	18	3	0.772	0.746	0.759	unknown function	-
comp63066_c0_orf1	382	65598	18.6	17	7	0.752	0.761	0.7565	unknown function	-
comp65076_c0	184	71764	13.7	13	6	0.315	0.438	0.3765	unknown function	-
comp61817_c0	116	27528	18	3	2	0.471	0.748	0.6095	unknown function	-
comp65618_c0	291	82507	11.6	11	6	0.597	0.664	0.6305	unknown function	-
CL469.Contig1_All	519	76936	25.1	8	3	0.54	0.679	0.6095	unknown function	-
comp67644_c0	528	54177	28	19	8	0.72	0.802	0.761	unknown function	-
comp65471_c0_orf1	564	171093	5.5	23	5	0.61	0.6	0.605	unknown function	-
CL389.Contig16_All	628	47827	13.1	45	5	0.502	0.463	0.4825	unknown function	-
comp39768_c0	177	170576	3.6	6	4	0.549	0.617	0.583	unknown function	-
comp83039_c0	268	18372	42.6	9	4	0.75	0.79	0.77	unknown function	-
comp58940_c0	196	73387	9.3	13	5	0.694	0.806	0.75	unknown function	-
comp63262_c0	112	49155	5.7	5	2	0.511	0.593	0.552	unknown function	-

## Sheet: ACHK-T Up-regulated
Supplementary table 2-3. Up-regulated proteins in the colchicine-treated ACHK-T.
Protien	Score	Mass (Da)	Coverage (%)	Unique Spectrum	Unique Peptide	ACHK-T1 VS Colchicine-treated ACHK-T1	ACHK-T2 VS Colchicine-treated ACHK-T2	Mean ratio	Putative function	KEGG accession
Pigment biosynthesis
Unigene21876_All	129	37560	24.7	9	5	1.498	1.601	1.5495	chlorophyll(ide) b reductase (NOL)	K13606
Unigene21263_All	451	39788	28	13	6	1.3	1.201	1.2505	hydroxymethylbilane synthase (hemC)	K01749
CL1090.Contig2_All	371	31455	36.7	4	2	1.483	1.466	1.4745	xanthoxin dehydrogenase (ABA2)	K09841
comp29377_c0_orf1	247	35541	25.1	10	5	2.204	2.119	2.1615	(+)-neomenthol dehydrogenase	K15095
Chaperone
CL1879.Contig5_All	1072	69764	37.5	11	3	1.211	1.2	1.2055	chaperonin GroEL (groEL)	K04077
Unigene1765_All	191	12958	45.7	8	3	1.233	1.211	1.222	chaperonin GroES (groES)	K04078
comp42764_c0_orf1	214	26089	38.7	8	3	1.521	1.435	1.478	DnaJ homolog subfamily B member 4 (DNAJB4)	K09510
ROS scavenging
comp96597_c0_orf1	193	36897	31.3	13	8	1.298	1.377	1.3375	glutathione S-transferase (GST)	K00799
comp79095_c0_orf1	317	44110	20.8	15	7	1.334	1.255	1.2945	L-ascorbate peroxidase	K00434
comp64701_c1_orf1	401	47408	29.7	11	3	1.416	1.314	1.365	cytochrome c peroxidase	K00428
CL3012.Contig3_All	308	35544	34.8	18	9	2.036	1.651	1.8435	mitochondrial alternative oxidase 1c	K00540
comp67866_c0_orf1	248	33109	20.5	18	5	1.291	1.256	1.2735	peptidyl-prolyl cis-trans isomerase B (cyclophilin B) (PPIB)	K03768
comp69093_c0_orf1	213	50471	21.6	6	4	2.959	2.645	2.802	ferritin heavy chain (FTH1)	K00522
comp77727_c0_orf1	179	49759	23.8	7	5	2.404	2.033	2.2185	ferritin heavy chain (FTH2)	K00522
Nucleotide metabolism
comp71050_c0_orf1	198	34203	24.4	13	5	1.75	1.757	1.7535	adenylate kinase (adk)	K00939
comp32271_c0_orf1	188	31044	21.4	8	4	1.449	1.41	1.4295	uridine kinase (udk)	K00876
Protein metabolism
CL4096.Contig2_All	188	23199	19.2	6	3	1.542	1.339	1.4405	20S proteasome subunit beta 3 (PSMB3)	K02735
CL2315.Contig1_All	233	27957	35.8	9	4	1.276	1.263	1.2695	20S proteasome subunit beta 6 (PSMB1)	K02732
Unigene39806_All	150	54557	12.9	9	4	1.306	1.223	1.2645	cathepsin A (carboxypeptidase C) (CTSA)	K13289
Unigene18407_All	352	28607	24.9	12	5	1.46	1.447	1.4535	cathepsin B (CTSB)	K01363
Unigene30198_All	245	42087	15.4	9	3	1.919	2.226	2.0725	cathepsin L (CTSL)	K01365
Unigene42173_All	331	44723	33.3	9	5	1.806	1.991	1.8985	phytepsin	K08245
CL2138.Contig1_All	189	45953	12.1	7	4	1.755	1.427	1.591	legumain (LGMN)	K01369
CL6744.Contig1_All	282	34092	13.9	10	3	1.326	1.495	1.4105	protein disulfide-isomerase A6 (PDIA6)	K09584
comp63260_c0_orf1	221	44898	11.3	8	3	1.306	1.412	1.359	Ran GTPase-activating protein 1 (RANGAP1)	K14319
comp74386_c0_orf1	191	31932	25.4	13	5	1.562	1.459	1.5105	cleavage and polyadenylation specificity factor subunit 1 (CPSF1)	K14401
comp68865_c0_orf1	138	52665	13.9	10	6	1.458	1.4	1.429	translation initiation factor 2 subunit 1 (EIF2S1)	K03237
comp62855_c0_orf1	389	52315	15.9	18	6	1.896	1.26	1.578	small subunit ribosomal protein S4 (RP-S4)	K02986
CL6487.Contig1_All	220	26172	24.3	8	3	1.825	1.315	1.57	large subunit ribosomal protein L15 (RP-L15)	K02876
Cell cycle
CL1754.Contig7_All	304	23331	31.1	8	3	1.343	1.291	1.317	S-phase kinase-associated protein 1 (SKP1)	K03094
Carbohydrate metabolism
comp90886_c0_orf1	113	59078	9.3	5	4	1.405	1.366	1.3855	alpha-galactosidase (galA)	K07407
CL3958.Contig1_All	168	61409	16.6	11	7	1.321	1.302	1.3115	alpha-amylase (amyA)	K01176
comp77563_c0_orf1	201	38705	23.4	12	6	1.25	1.262	1.256	aldehyde reductase (AKR1)	K00011
comp33632_c1_orf1	224	42404	14.5	7	3	1.593	1.545	1.569	aldehyde reductase (AKR1)	K00011
CL4102.Contig3_All	135	7159	38.1	4	2	1.304	1.594	1.449	F-type H+-transporting ATPase subunit c (atpE)	K02110
Unigene13808_All	199	37687	19.9	8	4	2	1.627	1.8135	aldose-6-phosphate reductase (NADPH2)	K00085
Unigene7337_All	245	11556	35.1	11	2	1.833	1.517	1.675	fructose-bisphosphate aldolase, class II (FBA)	K01624
Unigene65453_All	134	69822	4.3	6	2	1.53	1.229	1.3795	alpha-amylase, putative	-
Others
comp65569_c0_orf1	392	66145	27.6	20	9	1.97	1.358	1.664	nucleoredoxin	-
CL376.Contig11_All	751	24627	49.2	18	4	1.324	1.227	1.2755	Arf/Sar family, other (ARF)	K07977
comp55266_c0_orf1	618	24077	28	25	4	1.328	1.238	1.283	cofilin (CFL)	K05765
CL4761.Contig2_All	1111	30836	42.1	27	5	1.737	1.859	1.798	prostaglandin-H2 D-isomerase (PTGDS)	K01830
CL4761.Contig1_All	544	30782	38.9	12	4	1.652	1.972	1.812	prostaglandin-H2 D-isomerase (PTGDS)	K01830
comp84174_c0_orf1	350	39237	34.3	17	10	1.607	1.271	1.439	band 7 family protein isoform 2	-
comp63817_c0_orf1	523	46593	21.5	26	8	1.273	1.246	1.2595	carbonic anhydrase (cah)	K01674
comp57876_c1_orf1	303	22586	21.2	5	2	1.275	1.477	1.376	profilin-like protein	-
comp65787_c0_orf1	299	64594	13.4	12	5	1.343	1.216	1.2795	isovaleryl-CoA dehydrogenase (IVD)	K00253
comp50923_c0_orf1	286	54987	24.4	14	7	1.493	1.336	1.4145	ovochymase (OVCH)	K01362
Unigene4523_All	227	41604	16.5	9	4	1.355	1.243	1.299	NAD-dependent deacetylase sirtuin 1 (SIRT1)	K11411
comp30461_c0_orf1	191	65778	8.5	10	4	1.235	1.298	1.2665	TPA: defective kernel	-
comp52542_c0_orf1	156	66929	5	5	2	2.766	2.478	2.622	pathogen-inducible salicylic acid glucosyltransferase (SGT1)	K13691
comp51894_c0_orf1	154	102362	6.6	5	4	2.195	1.39	1.7925	alpha-D-xyloside xylohydrolase (XYL1)	K15925
comp20644_c0_orf1	75	43850	12.1	5	4	1.608	1.691	1.6495	Isochorismatase	-
Unknown function protein
comp46677_c0_orf1	69	20411	16.7	3	3	1.711	1.334	1.5225	unknown function	-
Unigene49655_All	733	24304	52.5	22	9	2.579	2.495	2.537	unknown function	-
comp76189_c0_orf1	697	44480	40.5	30	12	1.514	1.449	1.4815	unknown function	-
comp78709_c0_orf1	117	26963	19.2	4	3	1.324	1.604	1.464	unknown function	-
comp32264_c0_orf1	180	41945	27.1	13	8	1.541	1.411	1.476	unknown function	-
comp23995_c0_orf1	281	23689	18.1	8	2	1.591	1.248	1.4195	unknown function	-
comp73762_c0_orf1	270	47090	24.7	12	7	1.397	1.332	1.3645	unknown function	-
CL5397.Contig1_All	364	39433	23.4	16	6	1.584	1.356	1.47	unknown function	-
comp23118_c0_orf1	352	59392	18.5	25	7	1.335	1.456	1.3955	unknown function	-
Unigene12531_All	112	14232	25.7	3	2	2.013	1.486	1.7495	unknown function	-
comp76985_c0	112	32715	7.3	7	2	1.428	1.385	1.4065	unknown function	-
comp61149_c0_orf1	153	27660	19.8	12	5	1.296	1.239	1.2675	unknown function	-
comp65119_c0_orf1	151	58253	8.4	7	3	1.54	1.679	1.6095	unknown function	-
comp63383_c0	160	59543	13	7	5	2.052	2.182	2.117	unknown function	-
Unigene5254_All	173	51711	10.5	9	4	1.218	1.3	1.259	unknown function	-
comp99979_c0_orf1	195	35429	15.8	11	4	1.248	1.523	1.3855	unknown function	-
CL2395.Contig6_All	212	19496	38.8	11	4	1.247	1.242	1.2445	unknown function	-
comp31324_c0_orf1	232	38827	15.2	8	3	1.362	1.324	1.343	unknown function	-
CL5561.Contig2_All	294	21452	14.4	9	2	1.406	1.443	1.4245	unknown function	-
comp64446_c0_orf1	301	25959	17.2	7	2	1.452	1.893	1.6725	unknown function	-
comp63340_c0_orf1	304	20390	21.7	14	3	1.622	1.377	1.4995	unknown function	-
Unigene20182_All	334	31402	25.5	30	7	1.359	1.213	1.286	unknown function	-
CL1128.Contig1_All	393	50122	17.9	16	6	1.449	1.4	1.4245	unknown function	-
CL1098.Contig3_All	425	17002	44.9	11	2	1.402	2.182	1.792	unknown function	-

## Sheet: ACHK-T Down-regulated
Supplementary table 2-4. Down-regulated proteins in the colchicine-treated ACHK-T.
Protein	Score	Mass (Da)	Coverage (%)	Unique Spectrum	Unique Peptide	ACHK-T1 VS Colchicine-treated ACHK-T1	ACHK-T2 VS Colchicine-treated ACHK-T2	Mean ratio	Putative function	KEGG accession
Protein translation
comp41945_c0_orf1	150	114356	9.7	11	7	0.763	0.809	0.786	elongation factor Ts (tsf)	K02357
comp85787_c0_orf1	330	103933	15.8	16	9	0.754	0.774	0.764	prolyl-tRNA synthetase (PARS)	K01881
comp47853_c0_orf1	395	31395	20.6	14	4	0.782	0.733	0.7575	polyadenylate-binding protein (PABPC)	K13126
CL1344.Contig2_All	272	19241	46.9	7	3	0.693	0.83	0.7615	RNA-binding protein 8A (RBM8A)	K12876
Carbonhydrate metabolism
comp66763_c0_orf1	259	14228	34.3	14	4	0.766	0.828	0.797	F-type H+-transporting ATPase subunit epsilon (ATPeF1E)	K02135
CL2137.Contig6_All	610	21658	40.6	13	3	0.62	0.749	0.6845	F-type H+-transporting ATPase subunit b (ATPF0B)	K02109
CL2215.Contig3_All	335	45668	23.4	13	4	0.654	0.698	0.676	malate dehydrogenase (MDH2)	K00026
Unigene21878_All	307	51881	21.5	13	7	0.63	0.733	0.6815	2-oxoglutarate dehydrogenase E2 component (dihydrolipoamide succinyltransferase) (DLST)	K00658
comp64784_c3_orf1	1285	95289	27.1	16	6	0.694	0.683	0.6885	succinate dehydrogenase (ubiquinone) flavoprotein subunit (SDHA)	K00234
comp64784_c4_orf1	751	89267	25.2	11	6	0.569	0.666	0.6175	succinate dehydrogenase (ubiquinone) flavoprotein subunit (SDHA)	K00234
comp66210_c0_orf1	824	68208	28.8	7	4	0.696	0.488	0.592	(S)-2-hydroxy-acid oxidase (HAO)	K11517
Bioluminescence
comp66247_c0_orf1	294	47806	31.9	7	4	0.19	0.304	0.247	luciferase	-
comp54579_c0_orf1	437	66758	29	13	6	0.33	0.451	0.3905	luciferase	-
CL1224.Contig3_All	3462	85451	48.7	18	3	0.591	0.542	0.5665	luciferin binding protein	-
comp64499_c0_orf1	3298	85423	48.5	15	4	0.591	0.59	0.5905	luciferin binding protein	-
Others
comp66039_c1_orf1	548	95219	23.5	12	6	0.663	0.791	0.727	sulfate adenylyltransferase (sat)	K00958
comp29796_c0_orf1	288	22289	28.2	8	3	0.633	0.828	0.7305	photosystem II PsbU protein (psbU)	K02719
comp70271_c0_orf1	411	102180	17.8	27	12	0.798	0.776	0.787	calcium-dependent protein kinase (CPK)	K13412
CL331.Contig2_All	247	19822	26.2	11	4	0.705	0.814	0.7595	calmodulin (CALM)	K02183
comp64897_c0_orf1	437	57941	21.6	16	7	0.287	0.352	0.3195	high CO2 inducible periplasmic protein	-
comp75167_c0_orf1	125	108888	4.2	6	3	0.381	0.59	0.4855	Extended synaptotagmin-3	-
comp58288_c0_orf1	309	42421	25.5	17	7	0.453	0.444	0.4485	2-oxoisovalerate dehydrogenase E2 component (dihydrolipoyl transacylase) (DBT)	K09699
Unknown function protein
CL2900.Contig1_All	129	9339	54.4	11	2	0.297	0.501	0.399	unknown function	-
CL539.Contig25_All	347	14362	26.9	12	2	0.759	0.816	0.7875	unknown function	-
comp64874_c0_orf1	163	15657	18.7	9	2	0.584	0.763	0.6735	unknown function	-
comp32877_c0_orf1	1405	127766	30.5	47	22	0.812	0.787	0.7995	unknown function	-
CL2392.Contig13_All	293	60933	19.3	7	4	0.698	0.704	0.701	unknown function	-
comp32621_c0	222	27636	31.5	8	5	0.548	0.559	0.5535	unknown function	-
comp67017_c0	493	39713	30.2	23	8	0.76	0.82	0.79	unknown function	-
comp77307_c0	312	68942	8.7	12	4	0.8	0.796	0.798	unknown function	-
comp65738_c0	1370	37228	22.8	55	7	0.684	0.807	0.7455	unknown function	-
CL391.Contig1_All	1182	81627	23.1	7	2	0.771	0.758	0.7645	unknown function	-
comp75319_c0_orf1	317	16590	41.7	13	3	0.779	0.829	0.804	unknown function	-
comp62293_c0	329	33663	18.5	32	5	0.798	0.816	0.807	unknown function	-
comp40721_c0	196	35692	17.2	8	3	0.765	0.791	0.778	unknown function	-
CL1040.Contig5_All	221	12890	15.7	10	2	0.728	0.793	0.7605	unknown function	-
